# Supplementary material for: NADH Shuttling Couples Cytosolic Reductive Carboxylation of Glutamine with Glycolysis in Cells with Mitochondrial Dysfunction
Source: Mol Cell. 2018 Feb 15;69(4):581–593.e7. doi: 10.1016/j.molcel.2018.01.034 (PMC5823973; doi:10.1016/j.molcel.2018.01.034)
Supplement: Table S1. Corrected ANOVA p Values (Benjamini-Hochberg) of Consumption and Release of Extracellular Metabolites Measured in mT7, mT45, and mT80 Cells, Related to Figure 1 [file mmc2.csv]

	Pvalue (ANOVA+Benjamini Hochberg)
Ethanolamine	0.0000
Hypoxanthine	0.0000
Glutamate	0.0002
Asparagine	0.0004
Ribulose	0.0005
Proline	0.002
Ornithine	0.004
Alanine	0.006
Glycerylphosphorylcholine	0.01
Leucine	0.02
N.AcetylAspartate	0.02
Taurine	0.02
Lactate	0.05
Citrate	0.08
Xanthosine	0.09
Mevalonate	0.10
Glucose	0.10
Serine	0.10
Malate	0.10
Succinate	0.10
Aspartate	0.12
Methionine	0.13
Pyruvate	0.17
Xanthine	0.17
Acetoacetate	0.17
Agmatine	0.17
GlucoseCl.	0.20
Cystathionine	0.21
Dihydrothymine	0.26
aKG	0.26
Argininosuccinate	0.26
Uric.acid	0.28
Citrulline	0.28
Glycerate	0.41
Homocysteine	0.45
Acetylcarnitine	0.46
Valine	0.48
AcetylCholine	0.48
X2.HG	0.48
Kynurenine	0.49
Threonine	0.51
Urea	0.51
Gluconate	0.51
Glutamine	0.51
Glycine	0.53
Tyrosine	0.56
Phosphorylcholine	0.56
S..2.Succinyl.cysteine	0.69
X3.Hydroxybutyrate	0.70
Serotonin	0.73
Riboflavin	0.73
Nicotinamide	0.74
Creatinine	0.74
Carnitine	0.74
Mannitol_Sorbitol	0.74
Creatine	0.74
Ascorbic_acid	0.74
ButyrylCarnitine	0.76
Tryptophan	0.76
Glycerylphosphorylethanolamine	0.76
Histidine	0.76
Threonic_acid	0.77
Norepinephrine_Pyridoxine	0.83
Propionylcarnitine	0.83
Phenylalanine	0.83
Lysine	0.83
Arginine	0.83
Carbamoyl_phosphate	0.83
GlucoseNa.	0.87
Glycerol	0.90
Choline	0.97
