# Supplementary material for: NADH Shuttling Couples Cytosolic Reductive Carboxylation of Glutamine with Glycolysis in Cells with Mitochondrial Dysfunction
Source: Mol Cell. 2018 Feb 15;69(4):581–593.e7. doi: 10.1016/j.molcel.2018.01.034 (PMC5823973; doi:10.1016/j.molcel.2018.01.034)
Supplement: Table S2. Consumption and Release (CORE) and Oxygen Consumption Rate (OCR) Data Used to Constrain mT7 and mT80 Metabolic Models, Related to Figure 2 [file mmc3.xlsx]

## Sheet: Sheet2
DATA USED TO CONSTRAIN METABOLIC MODEL
Sheet named CORE contains data about extracellular COnsumption and RElease of metabolites
Sheet named OCR contains measured data of total oxygen consumption and oxygen consumption driven by individual complexes
All reported data are µmoles/min/gDW

## Sheet: CORE
Metabolite	N7	N80
Nicotinamide	-0.00567013	-0.010273
Pyruvate	-2.4326	-2.73859
Phenylalanine	-0.108752	-0.0923849
Lactate	0.717805	0.947147
Leucine	-1.07362	-1.43807
Valine	-0.329483	-0.419091
Methionine	-0.0817207	-0.103145
Tryptophan	-0.0316152	-0.0303103
Tyrosine	-0.0822648	-0.120569
Threonine	-0.117743	-0.241777
Glutamine	-2.5775	-2.98639
Glucose	-14.4134	-21.5472
Glycine	-0.0438448	-0.0443198
Serine	-0.539687	-0.632103
Choline	-0.0306023	-0.0302207
Histidine	-0.0235425	0.00953039
Lysine	-0.357362	-0.500813
Arginine	-0.18924	-0.432367

## Sheet: OCR
	N7	N80
Complex I	11.08	3.96
Complex II	14.06	4.81
Complex III	9.53	2.45
Complex IV	32.69	5.28
Oxygen consumption	22.54	6.36
