# Supplementary material for: NADH Shuttling Couples Cytosolic Reductive Carboxylation of Glutamine with Glycolysis in Cells with Mitochondrial Dysfunction
Source: Mol Cell. 2018 Feb 15;69(4):581–593.e7. doi: 10.1016/j.molcel.2018.01.034 (PMC5823973; doi:10.1016/j.molcel.2018.01.034)
Supplement: Table S3. Flux Range Predictions of Metabolic Reactions Obtained with Flux Variability Analysis (FVA), Related to Figure 2 — Reactions belonging to glycolysis, malate-aspartate shuttle and cytosolic reductive carboxylation are extracted. [file mmc4.xlsx]

## Sheet: Selected reactions
			mT7 model			mT80 model
Rxn name	Description	Pathway	Min	Max		Min	Max
'R00200Cyto'	ATP+Pyruvate-->ADP+Phosphoenolpyruvate	Glycolysis	-10.7802	-10.7802		-13.044	-13.044
'R00658Cyto'	2-Phospho-D-glycerate-->Phosphoenolpyruvate+H2O	Glycolysis	10.7802	10.7802		13.044	13.044
'R00703Cyto'	(S)-Lactate+NAD+-->Pyruvate+NADH+H+	Glycolysis	-7	-7		-9	-9
'R01015Cyto'	D-Glyceraldehyde3-phosphate-->Glyceronephosphate	Glycolysis	-5.38858	-5.38858		-6.404	-6.404
'R01061Cyto'	D-Glyceraldehyde3-phosphate+Orthophosphate+NAD+-->3-Phospho-D-glyceroylphosphate+NADH+H+	Glycolysis	10.7802	10.7802		13.044	13.044
'R01070Cyto'	beta-D-Fructose1,6-bisphosphate-->Glyceronephosphate+D-Glyceraldehyde3-phosphate	Glycolysis	5.39158	5.39158		6.404	6.404
'R01512Cyto'	ATP+3-Phospho-D-glycerate-->ADP+3-Phospho-D-glyceroylphosphate	Glycolysis	-10.7802	-10.7802		-13.044	-13.044
'R01518Cyto'	2-Phospho-D-glycerate-->3-Phospho-D-glycerate	Glycolysis	-10.7802	-10.7802		-13.044	-13.044
'R01786Cyto'	ATP+alpha-D-Glucose-->ADP+alpha-D-Glucose6-phosphate	Glycolysis	5.39158	5.39158		6.64	6.64001
'R02740Cyto'	alpha-D-Glucose6-phosphate-->beta-D-Fructose6-phosphate	Glycolysis	5.39158	5.39158		5.93199	5.93199
'R04779Cyto'	ATP+beta-D-Fructose6-phosphate-->ADP+beta-D-Fructose1,6-bisphosphate	Glycolysis	5.39158	5.39158		6.404	6.404
'R00710MM'	Acetaldehyde+NAD++H2O-->Acetate+NADH+H+	Glycolysis	0	0		0	0
R00342Cyto'	(S)-Malate+NAD+-->Oxaloacetate+NADH+H+	Malate Aspartate Shuttle	-3.77717	-3.77716		-3.96002	-3.53001
'R00355Cyto'	L-Aspartate+2-Oxoglutarate-->Oxaloacetate+L-Glutamate	Malate Aspartate Shuttle	3.57716	3.57717		1.91398	2.34399
'R00355MM'	L-Aspartate+2-Oxoglutarate-->Oxaloacetate+L-Glutamate	Malate Aspartate Shuttle	-3.42317	-3.42316		-2.18999	-1.75998
'R01899Cyto'	Isocitrate+NADP+-->Oxalosuccinate+NADPH+H+	Reductive carboxylation (cytosolic)	-1.36465e-05	2.6011e-07		-1.41603	-1.41603
'R00268Cyto'	Oxalosuccinate-->2-Oxoglutarate+CO2	Reductive carboxylation (cytosolic)	-1.36465e-05	2.6011e-07		-1.41603	-1.41603

## Sheet: all reactions
Rxn number	Rxn name	Rxn description	Subsystem	mT7 model range			mT80 model range
101	'R00258MM'	L-Alanine+2-Oxoglutarate-->Pyruvate+L-Glutamate	Alanine, aspartate and glutamate metabolism	-2.96	0		-3.87	0
177	'R01648MM'	4-Aminobutanoate+2-Oxoglutarate-->Succinatesemialdehyde+L-Glutamate	Alanine, aspartate and glutamate metabolism	4.30111e-27	3.36164e-07		0	6.79012e-07
102	'R00261MM'	L-Glutamate-->4-Aminobutanoate+CO2	Alanine, aspartate and glutamate metabolism / Butanoate metabolism	0	3.36164e-07		0	6.79012e-07
134	'R00713MM'	Succinatesemialdehyde+NAD++H2O-->Succinate+NADH+H+	Alanine, aspartate and glutamate metabolism / Butanoate metabolism	4.30111e-27	3.36164e-07		0	6.79012e-07
96	'R00243MM'	L-Glutamate+NAD++H2O-->2-Oxoglutarate+NH3+NADH+H+	Amino Acid degradation	0	1.29663e-06		0	2.61905e-06
98	'R00248MM'	L-Glutamate+NADP++H2O-->2-Oxoglutarate+NH3+NADPH+H+	Amino Acid degradation	0	6.04907e-07		0	2.61905e-06
116	'R00410MM'	Succinyl-CoA+Acetoacetate-->Succinate+Acetoacetyl-CoA	Amino Acid degradation and Ketone Bodies	-1.34921e-28	3.36164e-07		0	1e-06
95	'R00239MM'	ATP+L-Glutamate-->ADP+L-Glutamyl5-phosphate	Arginine and proline metabolism	0	4.77824e-07		0	1.07843e-06
100	'R00256MM'	L-Glutamine+H2O-->L-Glutamate+NH3	Arginine and proline metabolism	2.58	2.58		3.44	3.44
121	'R00551MM'	L-Arginine+H2O-->L-Ornithine+Urea	Arginine and proline metabolism	0	0.19		0	0.43
122	'R00566MM'	L-Arginine-->Agmatine+CO2	Arginine and proline metabolism	0	2.36738e-07		0	2.61905e-06
127	'R00667MM'	L-Ornithine+2-Oxoglutarate-->L-Glutamate5-semialdehyde+L-Glutamate	Arginine and proline metabolism	0.19	0.19		0.429997	0.43
130	'R00707MM'	(S)-1-Pyrroline-5-carboxylate+NAD++2H2O-->L-Glutamate+NADH+H+	Arginine and proline metabolism	0	0.190001		0	1.61765e-06
131	'R00708MM'	(S)-1-Pyrroline-5-carboxylate+NADP++2H2O-->L-Glutamate+NADPH+H+	Arginine and proline metabolism	0	1.13389e-06		0	1.61765e-06
157	'R01157MM'	Agmatine+H2O-->Putrescine+Urea	Arginine and proline metabolism	0	2.36738e-07		0	2.61905e-06
164	'R01248MM'	L-Proline+NAD+-->(S)-1-Pyrroline-5-carboxylate+NADH+H+	Arginine and proline metabolism	-2.89616e-07	0		-0.430002	0
165	'R01251MM'	L-Proline+NADP+-->(S)-1-Pyrroline-5-carboxylate+NADPH+H+	Arginine and proline metabolism	-3.88964e-07	0		-1.375e-05	0
225	'R03313MM'	L-Glutamate5-semialdehyde+Orthophosphate+NADP+-->L-Glutamyl5-phosphate+NADPH+H+	Arginine and proline metabolism	-4.77824e-07	1.51805e-27		-1.07843e-06	2.96392e-25
226	'R03314MM'	L-Glutamate5-semialdehyde-->(S)-1-Pyrroline-5-carboxylate+H2O	Arginine and proline metabolism	-1.0469e-06	0.19		0.429997	0.430001
396	'Boundary1'	CO2	Boundary conditions	-4.78961	-4.7896		-1.31598	-1.31596
397	'Boundary2'	Oxygen	Boundary conditions	4.8281	4.82811		1.22896	1.22897
398	'Boundary3'	L-Arginine	Boundary conditions	0.19	0.19		0.429997	0.43
399	'Boundary4'	L-Lysine	Boundary conditions	0	2.09449e-07		0	4.04412e-07
400	'Boundary5'	L-Glutamate	Boundary conditions	-2.12713e-07	0		-8.59375e-07	0
401	'Boundary6'	L-Proline	Boundary conditions	-3.88964e-07	1.0469e-06		-0.430001	-0.429997
402	'Boundary7'	Fe2+	Boundary conditions	0	3.31251e-08		0	1.01476e-07
403	'Boundary8'	L-Aspartate	Boundary conditions	0.154	0.154		0.154	0.154
404	'Boundary9'	Glycine	Boundary conditions	0.00889903	0.0089		-8.08824e-07	1.375e-05
405	'Boundary10'	L-Tyrosine	Boundary conditions	0	5.16634e-08		0	2.08333e-07
406	'Boundary11'	L-Asparagine	Boundary conditions	0	5.16634e-08		0	2.08333e-07
407	'Boundary12'	L-Methionine	Boundary conditions	0	5.16634e-08		0	2.08333e-07
408	'Boundary13'	L-Phenylalanine	Boundary conditions	0	5.16634e-08		0	2.08333e-07
409	'Boundary14'	L-Tryptophan	Boundary conditions	0	1.43287e-07		0	7.23684e-07
410	'Boundary15'	L-Histidine	Boundary conditions	0	5.16634e-08		0	2.08333e-07
411	'Boundary16'	L-Glutamine	Boundary conditions	2.58	2.58		3.44	3.44
412	'Boundary17'	5-Aminolevulinate	Boundary conditions	0	0		0	0
413	'Boundary18'	L-Cysteine	Boundary conditions	-9.86524e-29	5.55647e-07		-1.18975e-25	3.23529e-06
414	'Boundary19'	Phosphatidylcholine	Boundary conditions	0.00333316	0.00333337		0	5.05051e-07
415	'Boundary20'	Phosphatidylserine	Boundary conditions	0.00249987	0.00250003		0	3.78788e-07
416	'Boundary21'	Phosphatidylethanolamine	Boundary conditions	0.00283318	0.00283337		0	4.29293e-07
417	'Boundary22'	alpha-D-Glucose	Boundary conditions	5.39158	5.39158		6.64	6.64001
418	'Boundary23'	Glycerol	Boundary conditions	0.00149857	0.00150002		-2.27273e-07	2.05224e-07
419	'Boundary24'	Propanoate	Boundary conditions	0	0		0	0
420	'Boundary25'	Sulfate	Boundary conditions	0	0		0	0
421	'Boundary26'	Sulfite	Boundary conditions	0	0		0	0
422	'Boundary27'	Thiosulfate	Boundary conditions	0	0		0	0
423	'Boundary28'	Succinate	Boundary conditions	-2.944	-2.944		-3.614	-3.614
424	'Boundary29'	(S)-Malate	Boundary conditions	-2.23148e-07	0		-8.59375e-07	0
425	'Boundary30'	Isocitrate	Boundary conditions	-3.44654e-07	0		-1.17021e-06	0
426	'Boundary31'	Citrate	Boundary conditions	-3.44654e-07	0		-1.17021e-06	0
427	'Boundary32'	Butanoic acid	Boundary conditions	0.00599968	0.006		0	9.09091e-07
428	'Boundary33'	Oxaloacetate	Boundary conditions	-1.76792e-07	0		-4.29688e-07	0
429	'Boundary34'	CoA	Boundary conditions	2.9109e-17	4.54884e-06		1.41602	1.41603
430	'Boundary35'	H2O	Boundary conditions	-2.19294	-2.19293		0.688001	0.688019
431	'Boundary36'	(R)-3-Hydroxybutanoate	Boundary conditions	0	1.53825e-07		0	6.17978e-07
432	'Boundary37'	Urea	Boundary conditions	-0.19	-0.19		-0.43	-0.429997
433	'Boundary38'	Orthophosphate	Boundary conditions	0.00299984	0.00300034		8.52651e-14	6.79012e-07
434	'Boundary39'	Thiamin diphosphate	Boundary conditions	-7.21396e-16	-7.21396e-16		-1.94776e-16	-1.94776e-16
435	'Boundary40'	NAD+	Boundary conditions	1.77636e-15	1.77636e-15		-2.2202e-15	-2.2202e-15
436	'Boundary41'	ADP	Boundary conditions	1.42109e-14	3.36164e-07		3.55271e-15	6.79012e-07
437	'Boundary42'	UDP	Boundary conditions	0	2.54604e-15		0	-1.38124e-25
438	'Boundary43'	2-Oxoglutarate	Boundary conditions	-3.44654e-07	0		-1.17021e-06	0
439	'Boundary44'	CDP	Boundary conditions	5.72901e-19	2.54606e-15		-5.9058e-26	-3.69621e-25
440	'Boundary45'	dADP	Boundary conditions	0	4.82789e-08		0	9.75177e-08
441	'Boundary46'	dGDP	Boundary conditions	0	4.82789e-08		0	9.75177e-08
442	'Boundary47'	dTDP	Boundary conditions	0	4.82789e-08		0	9.75177e-08
443	'Boundary48'	dCDP	Boundary conditions	0	4.82789e-08		0	9.75177e-08
444	'Boundary49'	ATP	Boundary conditions	-3.36164e-07	0		-6.79012e-07	0
445	'Boundary50'	H+	Boundary conditions	-3.261	-3.261		-4.044	-4.04399
446	'Boundary51'	L-Isoleucine	Boundary conditions	0	1.26037e-07		0	4.04412e-07
447	'Boundary52'	L-Leucine	Boundary conditions	0	6.18755e-08		0	2.64423e-07
448	'Boundary53'	L-Valine	Boundary conditions	0	9.72312e-07		0	5.61225e-07
449	'Boundary54'	Acetaldehyde	Boundary conditions	0	0		0	0
450	'Boundary55'	Hexadecanoic acid	Boundary conditions	0	7.46003e-08		0	1.60584e-07
451	'Boundary56'	(S)-Lactate	Boundary conditions	-7	-7		-9	-9
452	'Boundary57'	Fumarate	Boundary conditions	-2.23148e-07	0		-8.59375e-07	0
453	'Boundary58'	Octanoic acid	Boundary conditions	0	0		0	0
454	'Boundary59'	HCO3-	Boundary conditions	0.0199997	0.02		0.0199984	0.02
455	'Boundary60'	Putrescine	Boundary conditions	-2.36738e-07	0		-2.61905e-06	0
456	'Boundary61'	L-Alanine	Boundary conditions	-3.114	-3.114		-4.024	-4.024
457	'Boundary62'	L-Serine	Boundary conditions	0.045101	0.0451035		-6.79012e-07	8.08824e-07
458	'Boundary63'	L-Threonine	Boundary conditions	0	5.16634e-08		0	2.08333e-07
459	'Boundary64'	Creatine	Boundary conditions	0	0		0	0
460	'Boundary65'	Phosphocreatine	Boundary conditions	0	0		0	0
461	'Boundary66'	Orotate	Boundary conditions	-4.70224e-08	0		-1.35802e-07	0
462	'Boundary67'	Bilirubin	Boundary conditions	-3.31251e-08	0		-1.01476e-07	0
463	'Boundary68'	Fe3+	Boundary conditions	-3.31251e-08	-2.24908e-28		-1.01476e-07	0
464	'Boundary69'	Carbon monoxide	Boundary conditions	-3.31251e-08	-2.24908e-28		-1.01476e-07	0
465	'Boundary70'	Acetoacetate	Boundary conditions	0	1.55579e-07		0	1e-06
466	'Boundary71'	Citrulline	Boundary conditions	-2.36738e-07	0		-2.61905e-06	0
467	'Boundary72'	Hydrogen sulfide	Boundary conditions	-5.55647e-07	0		-3.23529e-06	0
468	'Boundary73'	NADP+	Boundary conditions	0	0		0	0
469	'Boundary74'	NADPH	Boundary conditions	0	0		0	0
470	'Boundary75'	Nitric oxide	Boundary conditions	-2.36738e-07	0		-2.61905e-06	0
471	'Boundary76'	GDP	Boundary conditions	2.29462e-19	2.54641e-15		6.66945e-29	-1.38124e-25
472	'Boundary77'	H+ (accumulation)	Boundary conditions	0	0		0	0
473	'Boundary78'	NADH Pool	Boundary conditions	0	0		0	0
474	'Boundary79'	NADPH Pool	Boundary conditions	0	0		0	0
475	'Boundary81'	Acetyl-CoA (For lipid synthesis)	Boundary conditions	-4.54884e-06	0		-1.41603	-1.41602
476	'Boundary82'	Pyruvate	Boundary conditions	0	5.55647e-07		0	3.23529e-06
477	'Boundary83'	Biomass	Boundary conditions	-47.382	-47.382		-23.9668	-23.9668
478	'Boundary87'	NH4	Boundary conditions	-2.634	-2.634		-3.44001	-3.44
479	'Boundary88'	Formate	Boundary conditions	-1.43287e-07	2.49799e-07		-7.23684e-07	6.79012e-07
1	'R00004Cyto'	Pyrophosphate+H2O-->2Orthophosphate	Carnitine Shuttle	0	1.12055e-07		0	2.26337e-07
5	'R00127Cyto'	ATP+AMP-->2ADP	Carnitine Shuttle	0	1.12055e-07		0	2.26337e-07
40	'R01280Cyto'	ATP+Hexadecanoicacid+CoA-->AMP+Palmitoyl-CoA+Pyrophosphate	Carnitine Shuttle	0	7.46003e-08		0	1.60584e-07
55	'R01923Cyto'	Palmitoyl-CoA+L-Carnitine-->CoA+L-Palmitoylcarnitine	Carnitine Shuttle	0	7.46003e-08		0	1.60584e-07
77	'R00004MM'	Pyrophosphate+H2O-->2Orthophosphate	Carnitine Shuttle	0.00899952	0.00900017		-2.41415e-32	1.36364e-06
190	'R01923MM'	Palmitoyl-CoA+L-Carnitine-->CoA+L-Palmitoylcarnitine	Carnitine Shuttle	-7.46003e-08	0		-1.60584e-07	0
52	'R01881Cyto'	ATP+Creatine-->ADP+Phosphocreatine	Creatine	0	0		0	0
146	'R00895MM'	L-Cysteine+2-Oxoglutarate-->Mercaptopyruvate+L-Glutamate	Cysteine and methionine metabolism	0	0		0	0
219	'R03105MM'	Mercaptopyruvate+Sulfite-->Thiosulfate+Pyruvate	Cysteine and methionine metabolism	0	0		0	0
86	'R00156MM'	ATP+UDP-->ADP+UTP	DNA/RNA	0	1000		0	1000
87	'R00157MM'	UTP+AMP-->UDP+ADP	DNA/RNA	-2.54604e-15	1000		1.3814e-25	1000
108	'R00330MM'	ATP+GDP-->ADP+GTP	DNA/RNA	0	0		0	0
117	'R00430MM'	GTP+Pyruvate-->GDP+Phosphoenolpyruvate	DNA/RNA	-996.62	3.38017		-997.976	2.02397
120	'R00512MM'	ATP+CMP-->ADP+CDP	DNA/RNA	0.00299984	0.00300004		0	4.54545e-07
123	'R00570MM'	ATP+CDP-->ADP+CTP	DNA/RNA	0	1000		0	1000
136	'R00722MM'	ATP+IDP-->ADP+ITP	DNA/RNA	0	1.90383e-07		0	6.47059e-07
155	'R01137MM'	ATP+dADP-->ADP+dATP	DNA/RNA	0	4.82789e-08		0	9.75177e-08
156	'R01138MM'	dATP+Pyruvate-->dADP+Phosphoenolpyruvate	DNA/RNA	-4.82789e-08	0		-9.75177e-08	0
185	'R01857MM'	ATP+dGDP-->ADP+dGTP	DNA/RNA	0	4.82789e-08		0	9.75177e-08
186	'R01858MM'	dGTP+Pyruvate-->dGDP+Phosphoenolpyruvate	DNA/RNA	-4.82789e-08	0		-9.75177e-08	0
199	'R02093MM'	ATP+dTDP-->ADP+dTTP	DNA/RNA	0	4.82789e-08		0	9.75177e-08
206	'R02326MM'	ATP+dCDP-->ADP+dCTP	DNA/RNA	0	4.82789e-08		0	9.75177e-08
80	'R00081MM'	COMPLEX_IV_Oxygen+4Ferrocytochromec-->4Ferricytochromec+2H2O	Electron Transport Chain	4.765	4.765		1.225	1.225
81	'R00086MM'	ATP_SYNTHASE_ADP+Orthophosphate+4H+-->ATP+H2O	Electron Transport Chain	33.2627	33.2627		10.3349	10.3349
200	'R02161MM'	COMPLEX_III_Ubiquinol+2Ferricytochromec-->Ubiquinone+2Ferrocytochromec	Electron Transport Chain	9.53	9.53		2.45	2.45
201	'R02163MM'	COMPLEX_I_Ubiquinone+NADH-->Ubiquinol+NAD+4H+0.002O2.-	Electron Transport Chain	9.10294	9.10294		3.96	3.96
202	'R02164MM'	COMPLEX_II_Ubiquinone+FADH2-->Ubiquinol+FAD+	Electron Transport Chain	0.436164	0.436167		-1.59003	-1.59003
94	'R00238MM'	2Acetyl-CoA-->CoA+Acetoacetyl-CoA	FA Metabolism	-2.09449e-07	1.3493e-28		-1e-06	0
158	'R01175MM'	Butanoyl-CoA+FAD-->FADH2+Crotonoyl-CoA	FA Metabolism	0	5.85426e-08		0	2.35043e-07
160	'R01177MM'	Acetyl-CoA+Butanoyl-CoA-->CoA+3-Oxohexanoyl-CoA	FA Metabolism	0.00599968	0.006		-7.39247e-08	9.09091e-07
169	'R01279MM'	Palmitoyl-CoA+FAD-->trans-Hexadec-2-enoyl-CoA+FADH2	FA Metabolism	0	2.83597e-07		0	1.61765e-06
194	'R01975MM'	(S)-3-Hydroxybutanoyl-CoA+NAD+-->Acetoacetyl-CoA+NADH+H+	FA Metabolism	0	2.09449e-07		0	7.23684e-07
207	'R02487MM'	Glutaryl-CoA+FAD-->FADH2+Crotonoyl-CoA+CO2	FA Metabolism	0	2.09449e-07		0	7.23684e-07
215	'R03026MM'	(S)-3-Hydroxybutanoyl-CoA-->Crotonoyl-CoA+H2O	FA Metabolism	-2.09449e-07	0		-7.23684e-07	0
231	'R03777MM'	Octanoyl-CoA+FAD-->trans-Oct-2-enoyl-CoA+FADH2	FA Metabolism	0	2.83597e-07		0	1.61765e-06
232	'R03778MM'	Octanoyl-CoA+Acetyl-CoA-->CoA+3-Oxodecanoyl-CoA	FA Metabolism	0.00599968	0.006		-7.39247e-08	9.09091e-07
234	'R03857MM'	Lauroyl-CoA+FAD-->2-trans-Dodecenoyl-CoA+FADH2	FA Metabolism	0	2.83597e-07		0	1.61765e-06
235	'R03858MM'	Lauroyl-CoA+Acetyl-CoA-->CoA+3-Oxotetradecanoyl-CoA	FA Metabolism	0.00599968	0.006		-7.39247e-08	9.09091e-07
237	'R03990MM'	Tetradecanoyl-CoA+FAD-->trans-Tetradec-2-enoyl-CoA+FADH2	FA Metabolism	0	2.83597e-07		0	1.61765e-06
238	'R03991MM'	Tetradecanoyl-CoA+Acetyl-CoA-->CoA+3-Oxopalmitoyl-CoA	FA Metabolism	0.00599968	0.006		-7.39247e-08	9.09091e-07
242	'R04170MM'	(S)-3-Hydroxydodecanoyl-CoA-->2-trans-Dodecenoyl-CoA+H2O	FA Metabolism	0.00599968	0.006		-7.39247e-08	9.09091e-07
261	'R04737MM'	(S)-3-Hydroxyhexadecanoyl-CoA+NAD+-->3-Oxopalmitoyl-CoA+NADH+H+	FA Metabolism	-0.006	-0.00599968		-9.09091e-07	7.39247e-08
262	'R04738MM'	(S)-3-Hydroxyhexadecanoyl-CoA-->trans-Hexadec-2-enoyl-CoA+H2O	FA Metabolism	0.00599968	0.006		-7.39247e-08	9.09091e-07
263	'R04739MM'	(S)-3-Hydroxytetradecanoyl-CoA+NAD+-->3-Oxotetradecanoyl-CoA+NADH	FA Metabolism	-0.006	-0.00599968		-9.09091e-07	7.39247e-08
264	'R04740MM'	(S)-3-Hydroxytetradecanoyl-CoA-->trans-Tetradec-2-enoyl-CoA+H2O	FA Metabolism	0.00599968	0.006		-7.39247e-08	9.09091e-07
265	'R04741MM'	(S)-3-Hydroxydodecanoyl-CoA+NAD+-->3-Oxododecanoyl-CoA+NADH+H+	FA Metabolism	-0.006	-0.00599968		-9.09091e-07	7.39247e-08
266	'R04742MM'	Decanoyl-CoA+Acetyl-CoA-->CoA+3-Oxododecanoyl-CoA	FA Metabolism	0.00599968	0.006		-7.39247e-08	9.09091e-07
267	'R04743MM'	(S)-Hydroxydecanoyl-CoA+NAD+-->3-Oxodecanoyl-CoA+NADH+H+	FA Metabolism	-0.006	-0.00599968		-9.09091e-07	7.39247e-08
268	'R04744MM'	(S)-Hydroxydecanoyl-CoA-->trans-Dec-2-enoyl-CoA+H2O	FA Metabolism	0.00599968	0.006		-7.39247e-08	9.09091e-07
269	'R04745MM'	(S)-Hydroxyoctanoyl-CoA+NAD+-->3-Oxooctanoyl-CoA+NADH+H+	FA Metabolism	-0.006	-0.00599968		-9.09091e-07	7.39247e-08
270	'R04746MM'	(S)-Hydroxyoctanoyl-CoA-->trans-Oct-2-enoyl-CoA+H2O	FA Metabolism	0.00599968	0.006		-7.39247e-08	9.09091e-07
271	'R04747MM'	Hexanoyl-CoA+Acetyl-CoA-->CoA+3-Oxooctanoyl-CoA	FA Metabolism	0.00599968	0.006		-7.39247e-08	9.09091e-07
272	'R04748MM'	(S)-Hydroxyhexanoyl-CoA+NAD+-->3-Oxohexanoyl-CoA+NADH+H+	FA Metabolism	-0.006	-0.00599968		-9.09091e-07	7.39247e-08
273	'R04749MM'	(S)-Hydroxyhexanoyl-CoA-->trans-Hex-2-enoyl-CoA+H2O	FA Metabolism	0.00599968	0.006		-7.39247e-08	9.09091e-07
274	'R04751MM'	Hexanoyl-CoA+FAD-->trans-Hex-2-enoyl-CoA+FADH2	FA Metabolism	0	2.83597e-07		0	1.61765e-06
276	'R04754MM'	Decanoyl-CoA+FAD-->trans-Dec-2-enoyl-CoA+FADH2	FA Metabolism	0	2.83597e-07		0	1.61765e-06
167	'R01274MM'	Palmitoyl-CoA + H2O <=> CoA + Hexadecanoic acid + H+	Fatty acid biosynthesis	0	1.68082e-07		0	3.39506e-07
175	'R01624MM'	Acetyl-CoA+Acyl-carrierprotein-->CoA+Acetyl-[acyl-carrierprotein]	Fatty acid biosynthesis	2.68174e-34	4.35e-08		1.43975e-26	8.41622e-08
176	'R01626MM'	Malonyl-CoA+Acyl-carrierprotein-->CoA+Malonyl-[acyl-carrierprotein]	Fatty acid biosynthesis	-4.29079e-34	3.045e-07		3.88635e-31	5.89136e-07
182	'R01706MM'	Hexadecanoyl-[acp]+H2O-->Acyl-carrierprotein+Hexadecanoicacid	Fatty acid biosynthesis	0	4.35e-08		0	8.41622e-08
247	'R04355MM'	Acetyl-[acyl-carrierprotein]+Malonyl-[acyl-carrierprotein]-->Acetoacetyl-[acp]+CO2+Acyl-carrierprotein	Fatty acid biosynthesis	0	4.35e-08		6.47725e-32	8.41622e-08
248	'R04428MM'	(3R)-3-Hydroxybutanoyl-[acyl-carrierprotein]-->But-2-enoyl-[acyl-carrierprotein]+H2O	Fatty acid biosynthesis	0	4.35e-08		6.47725e-32	8.41622e-08
249	'R04430MM'	Butyryl-[acp]+NADP+-->But-2-enoyl-[acyl-carrierprotein]+NADPH+H+	Fatty acid biosynthesis	-4.35e-08	0		-8.41622e-08	-6.47725e-32
250	'R04533MM'	(3R)-3-Hydroxybutanoyl-[acyl-carrierprotein]+NADP+-->Acetoacetyl-[acp]+NADPH+H+	Fatty acid biosynthesis	-4.35e-08	0		-8.41622e-08	-6.47725e-32
251	'R04534MM'	(3R)-3-Hydroxydecanoyl-[acyl-carrierprotein]+NADP+-->3-Oxodecanoyl-[acp]+NADPH	Fatty acid biosynthesis	-4.35e-08	0		-8.41622e-08	-6.47725e-32
252	'R04535MM'	(3R)-3-Hydroxydecanoyl-[acyl-carrierprotein]-->trans-Dec-2-enoyl-[acp]+H2O	Fatty acid biosynthesis	0	4.35e-08		6.47725e-32	8.41622e-08
253	'R04536MM'	(3R)-3-Hydroxyoctanoyl-[acyl-carrierprotein]+NADP+-->3-Oxooctanoyl-[acp]+NADPH+H+	Fatty acid biosynthesis	-4.35e-08	0		-8.41622e-08	-6.47725e-32
254	'R04537MM'	(3R)-3-Hydroxyoctanoyl-[acyl-carrierprotein]-->trans-Oct-2-enoyl-[acp]+H2O	Fatty acid biosynthesis	0	4.35e-08		6.47725e-32	8.41622e-08
255	'R04543MM'	(3R)-3-Hydroxypalmitoyl-[acyl-carrierprotein]+NADP+-->3-Oxohexadecanoyl-[acp]+NADPH+H+	Fatty acid biosynthesis	-4.35e-08	5.43719e-35		-8.41622e-08	0
256	'R04544MM'	(3R)-3-Hydroxypalmitoyl-[acyl-carrierprotein]-->trans-Hexadec-2-enoyl-[acp]+H2O	Fatty acid biosynthesis	-5.43719e-35	4.35e-08		0	8.41622e-08
257	'R04566MM'	(3R)-3-Hydroxytetradecanoyl-[acyl-carrierprotein]+NADP+-->3-Oxotetradecanoyl-[acp]+NADPH+H+	Fatty acid biosynthesis	-4.35e-08	0		-8.41622e-08	-6.47725e-32
258	'R04568MM'	(3R)-3-Hydroxytetradecanoyl-[acyl-carrierprotein]-->trans-Tetradec-2-enoyl-[acp]+H2O	Fatty acid biosynthesis	0	4.35e-08		6.47725e-32	8.41622e-08
259	'R04725MM'	Dodecanoyl-[acyl-carrierprotein]+NADP+-->trans-Dodec-2-enoyl-[acp]+NADPH+H+	Fatty acid biosynthesis	-4.35e-08	0		-8.41622e-08	-6.47725e-32
260	'R04726MM'	Dodecanoyl-[acyl-carrierprotein]+Malonyl-[acyl-carrierprotein]-->3-Oxotetradecanoyl-[acp]+CO2+Acyl-carrierprotein	Fatty acid biosynthesis	0	4.35e-08		6.47725e-32	8.41622e-08
277	'R04952MM'	Butyryl-[acp]+Malonyl-[acyl-carrierprotein]-->3-Oxohexanoyl-[acp]+CO2+Acyl-carrierprotein	Fatty acid biosynthesis	0	4.35e-08		6.47725e-32	8.41622e-08
278	'R04953MM'	(R)-3-Hydroxyhexanoyl-[acp]+NADP+-->3-Oxohexanoyl-[acp]+NADPH+H+	Fatty acid biosynthesis	-4.35e-08	0		-8.41622e-08	-6.47725e-32
279	'R04954MM'	(R)-3-Hydroxyhexanoyl-[acp]-->trans-Hex-2-enoyl-[acp]+H2O	Fatty acid biosynthesis	0	4.35e-08		6.47725e-32	8.41622e-08
280	'R04956MM'	Hexanoyl-[acp]+NADP+-->trans-Hex-2-enoyl-[acp]+NADPH+H+	Fatty acid biosynthesis	-4.35e-08	0		-8.41622e-08	-6.47725e-32
281	'R04957MM'	Hexanoyl-[acp]+Malonyl-[acyl-carrierprotein]-->3-Oxooctanoyl-[acp]+CO2+Acyl-carrierprotein	Fatty acid biosynthesis	0	4.35e-08		6.47725e-32	8.41622e-08
282	'R04959MM'	Octanoyl-[acp]+NADP+-->trans-Oct-2-enoyl-[acp]+NADPH+H+	Fatty acid biosynthesis	-4.35e-08	0		-8.41622e-08	-6.47725e-32
283	'R04960MM'	Octanoyl-[acp]+Malonyl-[acyl-carrierprotein]-->3-Oxodecanoyl-[acp]+CO2+Acyl-carrierprotein	Fatty acid biosynthesis	0	4.35e-08		6.47725e-32	8.41622e-08
284	'R04962MM'	Decanoyl-[acp]+NADP+-->trans-Dec-2-enoyl-[acp]+NADPH+H+	Fatty acid biosynthesis	-4.35e-08	0		-8.41622e-08	-6.47725e-32
285	'R04963MM'	Decanoyl-[acp]+Malonyl-[acyl-carrierprotein]-->3-Oxododecanoyl-[acp]+CO2+Acyl-carrierprotein	Fatty acid biosynthesis	0	4.35e-08		6.47725e-32	8.41622e-08
286	'R04964MM'	(R)-3-Hydroxydodecanoyl-[acp]+NADP+-->3-Oxododecanoyl-[acp]+NADPH+H+	Fatty acid biosynthesis	-4.35e-08	0		-8.41622e-08	-6.47725e-32
287	'R04965MM'	(R)-3-Hydroxydodecanoyl-[acp]-->trans-Dodec-2-enoyl-[acp]+H2O	Fatty acid biosynthesis	0	4.35e-08		6.47725e-32	8.41622e-08
288	'R04967MM'	Tetradecanoyl-[acp]+NADP+-->trans-Tetradec-2-enoyl-[acp]+NADPH+H+	Fatty acid biosynthesis	-4.35e-08	0		-8.41622e-08	-6.47725e-32
289	'R04968MM'	Tetradecanoyl-[acp]+Malonyl-[acyl-carrierprotein]-->3-Oxohexadecanoyl-[acp]+CO2+Acyl-carrierprotein	Fatty acid biosynthesis	-5.36348e-35	4.35e-08		0	8.41622e-08
290	'R04970MM'	Hexadecanoyl-[acp]+NADP+-->trans-Hexadec-2-enoyl-[acp]+NADPH+H+	Fatty acid biosynthesis	-4.35e-08	5.43719e-35		-8.41622e-08	0
302	'R08157MM'	Octanoyl-[acp]+H2O-->Acyl-carrierprotein+Octanoicacid	Fatty acid biosynthesis	0	0		0	0
162	'R01218MM'	5,10-Methylenetetrahydrofolate+NAD+-->5,10-Methenyltetrahydrofolate+NADH+H+	Fatty acid elongation in mitochondria	0.0451007	0.0451035		0	8.08824e-07
168	'R01278MM'	Palmitoyl-CoA+NADP+-->trans-Hexadec-2-enoyl-CoA+NADPH+H+	Fatty acid elongation in mitochondria	-0.00600028	-0.00599968		-1.61765e-06	0
230	'R03776MM'	Octanoyl-CoA+NADP+-->trans-Oct-2-enoyl-CoA+NADPH+H+	Fatty acid elongation in mitochondria	-0.00600028	-0.00599968		-1.61765e-06	0
233	'R03856MM'	Lauroyl-CoA+NADP+-->2-trans-Dodecenoyl-CoA+NADPH+H+	Fatty acid elongation in mitochondria	-0.00600028	-0.00599968		-1.61765e-06	0
236	'R03989MM'	Tetradecanoyl-CoA+NADP+-->trans-Tetradec-2-enoyl-CoA+NADPH+H+	Fatty acid elongation in mitochondria	-0.00600028	-0.00599968		-1.61765e-06	0
275	'R04753MM'	Decanoyl-CoA+NADP+-->trans-Dec-2-enoyl-CoA+NADPH+H+	Fatty acid elongation in mitochondria	-0.00600028	-0.00599968		-1.61765e-06	0
293	'R06985MM'	trans-Hex-2-enoyl-CoA+NADPH+H+-->Hexanoyl-CoA+NADP+	Fatty acid elongation in mitochondria	0.00599968	0.00600028		0	1.61765e-06
170	'R01280MM'	ATP+Hexadecanoicacid+CoA-->AMP+Palmitoyl-CoA+Pyrophosphate	Fatty acid metabolism	0	1.68082e-07		0	3.39506e-07
99	'R00253MM'	ATP+L-Glutamate+NH3-->ADP+Orthophosphate+L-Glutamine	Glutamine	0	3.36164e-07		0	6.79012e-07
15	'R00494Cyto'	Glutathione+H2O-->Cys-Gly+L-Glutamate	Glutathione	-9.83598e-29	1.68082e-07		-1.18962e-25	3.39506e-07
25	'R00899Cyto'	Cys-Gly+H2O-->L-Cysteine+Glycine	Glutathione	0	1.68082e-07		0	3.39506e-07
23	'R00842Cyto'	sn-Glycerol3-phosphate+NAD+-->Glyceronephosphate+NADH+H+	Glycerol phosphate shuttle	-0.00300143	-0.00299984		-0.0839912	-0.0839848
28	'R00943Cyto'	Tetrahydrofolate + Formate + ATP <=> ADP + Orthophosphate + 10-Formyltetrahydrofolate	Glycine, serine and threonine metabolism	0	2.49799e-07		0	6.79012e-07
29	'R00945Cyto'	5,10-Methylenetetrahydrofolate+Glycine+H2O-->Tetrahydrofolate+L-Serine	Glycine, serine and threonine metabolism	0	2.49799e-07		0	6.79012e-07
114	'R00371MM'	Acetyl-CoA+Glycine-->CoA+L-2-Amino-3-oxobutanoicacid	Glycine, serine and threonine metabolism	0.054001	0.0540035		0	1.375e-05
152	'R00945MM'	5,10-Methylenetetrahydrofolate+Glycine+H2O-->Tetrahydrofolate+L-Serine	Glycine, serine and threonine metabolism	-0.0451035	-0.045101		-8.08824e-07	0
208	'R02529MM'	Aminoacetone+H2O+Oxygen-->Methylglyoxal+NH3+H2O2	Glycine, serine and threonine metabolism	0.054001	0.0540035		0	1.375e-05
7	'R00200Cyto'	ATP+Pyruvate-->ADP+Phosphoenolpyruvate	Glycolysis	-10.7802	-10.7802		-13.044	-13.044
20	'R00658Cyto'	2-Phospho-D-glycerate-->Phosphoenolpyruvate+H2O	Glycolysis	10.7802	10.7802		13.044	13.044
22	'R00703Cyto'	(S)-Lactate+NAD+-->Pyruvate+NADH+H+	Glycolysis	-7	-7		-9	-9
30	'R01015Cyto'	D-Glyceraldehyde3-phosphate-->Glyceronephosphate	Glycolysis	-5.38858	-5.38858		-6.404	-6.404
32	'R01061Cyto'	D-Glyceraldehyde3-phosphate+Orthophosphate+NAD+-->3-Phospho-D-glyceroylphosphate+NADH+H+	Glycolysis	10.7802	10.7802		13.044	13.044
33	'R01070Cyto'	beta-D-Fructose1,6-bisphosphate-->Glyceronephosphate+D-Glyceraldehyde3-phosphate	Glycolysis	5.39158	5.39158		6.404	6.404
43	'R01512Cyto'	ATP+3-Phospho-D-glycerate-->ADP+3-Phospho-D-glyceroylphosphate	Glycolysis	-10.7802	-10.7802		-13.044	-13.044
44	'R01518Cyto'	2-Phospho-D-glycerate-->3-Phospho-D-glycerate	Glycolysis	-10.7802	-10.7802		-13.044	-13.044
48	'R01786Cyto'	ATP+alpha-D-Glucose-->ADP+alpha-D-Glucose6-phosphate	Glycolysis	5.39158	5.39158		6.64	6.64001
68	'R02740Cyto'	alpha-D-Glucose6-phosphate-->beta-D-Fructose6-phosphate	Glycolysis	5.39158	5.39158		5.93199	5.93199
76	'R04779Cyto'	ATP+beta-D-Fructose6-phosphate-->ADP+beta-D-Fructose1,6-bisphosphate	Glycolysis	5.39158	5.39158		6.404	6.404
133	'R00710MM'	Acetaldehyde+NAD++H2O-->Acetate+NADH+H+	Glycolysis	0	0		0	0
62	'R02391Cyto'	Bilirubin + NAD+ --> Biliverdin + NADH + H+	Haem Degradation	-3.31251e-08	0		-1.01476e-07	0
63	'R02393Cyto'	Bilirubin + NADP+ --> Biliverdin + NADPH + H+	Haem Degradation	-3.18841e-08	0		-9.07591e-08	0
72	'R03683Cyto'	Hemoglobin + FADH2 + 3 Oxygen --> Globin + Biliverdin + CO + Fe3+ + FAD + 3 H2O	Haem Degradation	2.24908e-28	3.31251e-08		0	1.01476e-07
73	'R03684Cyto'	Hemoglobin --> Globin + Heme	Haem Degradation	-3.31251e-08	-2.15309e-28		-1.01476e-07	0
2	'R00036Cyto'	25-Aminolevulinate-->Porphobilinogen+2H2O	Haem Synthesis	0	1.325e-07		0	4.05904e-07
3	'R00084Cyto'	4Porphobilinogen+H2O-->Hydroxymethylbilane+4NH3	Haem Synthesis	0	3.31251e-08		0	1.01476e-07
69	'R03165Cyto'	Hydroxymethylbilane-->UroporphyrinogenIII+H2O	Haem Synthesis	0	3.31251e-08		0	1.01476e-07
70	'R03197Cyto'	UroporphyrinogenIII-->CoproporphyrinogenIII+4CO2	Haem Synthesis	0	3.31251e-08		0	1.01476e-07
71	'R03220Cyto'	CoproporphyrinogenIII+Oxygen-->ProtoporphyrinogenIX+2CO2+2H2O	Haem Synthesis	0	3.31251e-08		0	1.01476e-07
106	'R00310MM'	Protoporphyrin+Fe2+-->Heme+2H+	Haem Synthesis	0	3.31251e-08		0	1.01476e-07
143	'R00830MM'	Succinyl-CoA+Glycine-->5-Aminolevulinate+CoA+CO2	Haem Synthesis	0	2.65001e-07		0	8.11808e-07
223	'R03222MM'	2ProtoporphyrinogenIX+3Oxygen-->2Protoporphyrin+6H2O	Haem Synthesis	0	3.31251e-08		0	1.01476e-07
79	'R00014MM'	Pyruvate+Thiamindiphosphate-->2-(alpha-Hydroxyethyl)thiaminediphosphate+CO2	Lipid synthesis	0	0.700171		0	1.375e-05
145	'R00851MM'	sn-Glycerol3-phosphate+Palmitoyl-CoA-->1-Acyl-sn-glycerol3-phosphate+CoA	Lipid synthesis	0.00299984	0.00300004		-2.73042e-32	4.54545e-07
183	'R01799MM'	CTP+Phosphatidate-->Pyrophosphate+CDP-diacylglycerol	Lipid synthesis	0.00299984	0.00300004		-2.41415e-32	4.54545e-07
184	'R01801MM'	CDP-diacylglycerol+sn-Glycerol3-phosphate-->CMP+Phosphatidylglycerophosphate	Lipid synthesis	-2.82783e-34	1.43277e-06		2.77596e-32	4.54545e-07
196	'R02029MM'	Phosphatidylglycerophosphate+H2O-->Phosphatidylglycerol+Orthophosphate	Lipid synthesis	0	1.43277e-06		0	4.54545e-07
197	'R02030MM'	Phosphatidylglycerol+CDP-diacylglycerol-->Cardiolipin+CMP	Lipid synthesis	0.00299857	0.00300004		0	4.10448e-07
204	'R02241MM'	Phosphatidate+CoA-->1-Acyl-sn-glycerol3-phosphate+Palmitoyl-CoA	Lipid synthesis	-0.00300004	-0.00299984		-4.54545e-07	2.73042e-32
294	'R07390MM'	2Phosphatidylglycerol-->Cardiolipin+Glycerol	Lipid synthesis	-0.00150002	-0.00149857		-2.05224e-07	2.27273e-07
135	'R00716MM'	N6-(L-1,3-Dicarboxypropyl)-L-lysine+NADP++H2O-->L-Lysine+2-Oxoglutarate+NADPH+H+	Lysine degradation	-2.09449e-07	0		-4.04412e-07	0
192	'R01939MM'	L-2-Aminoadipate+2-Oxoglutarate-->2-Oxoadipate+L-Glutamate	Lysine degradation	0	2.09449e-07		0	4.04412e-07
193	'R01940MM'	2-Oxoadipate+Lipoamide-->S-Glutaryldihydrolipoamide+CO2	Lysine degradation	0	2.09449e-07		0	7.23684e-07
205	'R02313MM'	N6-(L-1,3-Dicarboxypropyl)-L-lysine+NAD++H2O-->L-Glutamate+L-2-Aminoadipate6-semialdehyde+NADH+H+	Lysine degradation	0	2.09449e-07		0	4.04412e-07
211	'R02571MM'	Glutaryl-CoA+Dihydrolipoamide-->CoA+S-Glutaryldihydrolipoamide	Lysine degradation	-2.09449e-07	0		-7.23684e-07	0
217	'R03102MM'	L-2-Aminoadipate6-semialdehyde+NAD++H2O-->L-2-Aminoadipate+NADH+H+	Lysine degradation	0	2.09449e-07		0	4.04412e-07
218	'R03103MM'	L-2-Aminoadipate6-semialdehyde+NADP++H2O-->L-2-Aminoadipate+NADPH+H+	Lysine degradation	0	1.76792e-07		0	4.04412e-07
12	R00342Cyto'	(S)-Malate+NAD+-->Oxaloacetate+NADH+H+	Malate Aspartate Shuttle	-3.77717	-3.77716		-3.96002	-3.53001
14	'R00355Cyto'	L-Aspartate+2-Oxoglutarate-->Oxaloacetate+L-Glutamate	Malate Aspartate Shuttle	3.57716	3.57717		1.91398	2.34399
113	'R00355MM'	L-Aspartate+2-Oxoglutarate-->Oxaloacetate+L-Glutamate	Malate Aspartate Shuttle	-3.42317	-3.42316		-2.18999	-1.75998
8	'R00216Cyto'	(S)-Malate+NADP+-->Pyruvate+CO2+NADPH+H+	Misc	0	1.57373e-07		0	6.79012e-07
9	'R00258Cyto'	L-Alanine + 2-Oxoglutarate --> Pyruvate + L-Glutamate	Misc	-3.114	-0.153999		-4.024	-0.153998
10	'R00268Cyto'	Oxalosuccinate-->2-Oxoglutarate+CO2	Misc	-1.36465e-05	2.6011e-07		-1.41603	-1.41603
11	'R00330Cyto'	ATP+GDP-->ADP+GTP	Misc	0	1.68082e-07		0	3.39506e-07
13	'R00352Cyto'	ATP+Citrate+CoA-->ADP+Orthophosphate+Acetyl-CoA+Oxaloacetate	Misc	0	4.54884e-06		1.41602	1.41603
16	'R00497Cyto'	ATP + gamma-L-Glutamyl-L-cysteine + Glycine --> ADP + Orthophosphate + Glutathione	Misc	-9.83955e-29	1.68082e-07		-1.18975e-25	3.39506e-07
24	'R00894Cyto'	ATP + L-Glutamate + L-Cysteine --> ADP + Orthophosphate + gamma-L-Glutamyl-L-cysteine	Misc	-9.86524e-29	1.68082e-07		-1.18975e-25	3.39506e-07
34	'R01082Cyto'	(S)-Malate-->Fumarate+H2O	Misc	-9.07642e-07	2.23148e-07		-1.83333e-06	8.59375e-07
41	'R01325Cyto'	Citrate--> cis-Aconitate + H2O	Misc	-1.36465e-05	9.07643e-07		-1.41603	-1.41602
53	'R01899Cyto'	Isocitrate+NADP+-->Oxalosuccinate+NADPH+H+	Misc	-1.36465e-05	2.6011e-07		-1.41603	-1.41603
54	'R01900Cyto'	Isocitrate-->cis-Aconitate+H2O	Misc	-9.07643e-07	1.36465e-05		1.41602	1.41603
83	'R00112MM'	NADPH+NAD+-->NADP++NADH	Misc	-5.04115e-07	0		-1.83333e-06	0
85	'R00127MM'	ATP+AMP-->2ADP	Misc	-999.994	0.00600017		-1000	9.09091e-07
97	'R00245MM'	L-Glutamate5-semialdehyde+NAD++H2O-->L-Glutamate+NADH+H+	Misc	0	0.190001		0	1.61765e-06
124	'R00572MM'	CTP+Pyruvate-->CDP+Phosphoenolpyruvate	Misc	-0.00300004	999.997		-4.54545e-07	1000
126	'R00659MM'	UTP+Pyruvate-->UDP+Phosphoenolpyruvate	Misc	-1000	0		-1000	0
137	'R00724MM'	ITP+Pyruvate-->IDP+Phosphoenolpyruvate	Misc	-1.90383e-07	0		-6.47059e-07	0
142	'R00782MM'	L-Cysteine+H2O-->Hydrogensulfide+Pyruvate+NH3	Misc	0	5.55647e-07		0	3.23529e-06
147	'R00924MM'	Propanoyl-CoA+FAD-->FADH2+Propenoyl-CoA	Misc	0	0		0	0
159	'R01176MM'	ATP+Butanoicacid+CoA-->AMP+Pyrophosphate+Butanoyl-CoA	Misc	0.00599968	0.006		0	9.09091e-07
173	'R01360MM'	(S)-3-Hydroxy-3-methylglutaryl-CoA-->Acetyl-CoA+Acetoacetate	Misc	0	3.36164e-07		0	6.79012e-07
180	'R01701MM'	3-Methyl-2-oxobutanoicacid+EnzymeN6-(lipoyl)lysine-->[Dihydrolipoyllysine-residue(2-methylpropanoyl)transferase]S-(2-methylpropanoyl)dihydrolipoyllysine+CO2	Misc	0	9.72312e-07		0	5.61225e-07
181	'R01702MM'	4-Methyl-2-oxopentanoate+EnzymeN6-(lipoyl)lysine-->[Dihydrolipoyllysine-residue(2-methylpropanoyl)transferase]S-(3-methylbutanoyl)dihydrolipoyllysine+CO2	Misc	0	6.18755e-08		0	2.64423e-07
216	'R03045MM'	3-Hydroxypropionyl-CoA-->Propenoyl-CoA+H2O	Misc	0	0		0	0
220	'R03158MM'	3-Hydroxypropanoate+CoA-->3-Hydroxypropionyl-CoA+H2O	Misc	0	0		0	0
229	'R03758MM'	Aminoacetone+CO2-->L-2-Amino-3-oxobutanoicacid	Misc	-0.0540035	-0.054001		-1.375e-05	0
246	'R04225MM'	(S)-3-Methyl-2-oxopentanoicacid+EnzymeN6-(lipoyl)lysine-->[Dihydrolipoyllysine-residue(2-methylpropanoyl)transferase]S-(2-methylbutanoyl)dihydrolipoyllysine+CO2	Misc	0	1.26037e-07		0	4.04412e-07
303	'R08657MM'	sn-Glycerol 3-phosphate+Ubiquinone-->Glyceronephosphate+Ubiquinol	Misc	0	3.02453e-07		0.0839848	0.0839912
4	'R00111Cyto'	NADPH + 2 N-(omega)-Hydroxyarginine + 2 Oxygen + H+ --> NADP+ + 2 Nitric oxide + 2 L-Citrulline + 2 H2O	NOS Signalling	0	1.18369e-07		0	1.30952e-06
18	'R00558Cyto'	L-Arginine + Oxygen + NADPH + H+ --> N-(omega)-Hydroxyarginine + NADP+ + H2O	NOS Signalling	0	2.36738e-07		0	2.61905e-06
484	'BioMass5'	Objective function - maximum ATP production	Objective Function	47.3737	47.3737		23.9668	23.9668
26	'R01220Cyto'	5,10-Methylenetetrahydrofolate+NADP+-->5,10-Methenyltetrahydrofolate+NADPH	One carbon pool by folate	-2.49799e-07	0		-6.79012e-07	0
27	'R01655Cyto'	5,10-Methenyltetrahydrofolate+H2O-->10-Formyltetrahydrofolate+H+	One carbon pool by folate	-2.49799e-07	0		-6.79012e-07	0
151	'R00941MM'	10-Formyltetrahydrofolate+NADP++H2O-->Tetrahydrofolate+CO2+NADPH+H+	One carbon pool by folate	0.045101	0.0451035		0	8.08824e-07
163	'R01220MM'	5,10-Methylenetetrahydrofolate+NADP+-->5,10-Methenyltetrahydrofolate+NADPH+H+	One carbon pool by folate	0	1.13389e-06		0	8.08824e-07
178	'R01655MM'	5,10-Methenyltetrahydrofolate+H2O-->10-Formyltetrahydrofolate+H+	One carbon pool by folate	0.045101	0.0451035		0	8.08824e-07
19	'R00575Cyto'	2ATP+L-Glutamine+HCO3-+H2O-->2ADP+Orthophosphate+L-Glutamate+Carbamoylphosphate	Orotate	0	4.70224e-08		0	1.35802e-07
42	'R01397Cyto'	Carbamoylphosphate+L-Aspartate-->Orthophosphate+N-Carbamoyl-L-aspartate	Orotate	0	4.70224e-08		0	1.35802e-07
51	'R01868Cyto'	(S)-Dihydroorotate + Quinone <=> Orotate + Hydroquinone	Orotate	0	4.70224e-08		0	1.35802e-07
60	'R01993Cyto'	(S)-Dihydroorotate+H2O-->N-Carbamoyl-L-aspartate	Orotate	-4.70224e-08	0		-1.35802e-07	0
31	'R01056Cyto'	D-Ribose 5-phosphate --> D-Ribulose 5-phosphate	Pentose Phosphate Pathway	-2.27442e-06	0		-0.236005	-0.236004
45	'R01528Cyto'	6-Phospho-D-gluconate + NADP+ --> D-Ribulose 5-phosphate + CO2 + NADPH + H+	Pentose Phosphate Pathway	0	6.82326e-06		0.708013	0.708016
46	'R01529Cyto'	D-Ribulose 5-phosphate --> D-Xylulose 5-phosphate	Pentose Phosphate Pathway	0	4.54884e-06		0.472008	0.47201
47	'R01641Cyto'	Sedoheptulose 7-phosphate + D-Glyceraldehyde 3-phosphate --> D-Ribose 5-phosphate + D-Xylulose 5-phosphate	Pentose Phosphate Pathway	-2.27442e-06	0		-0.236005	-0.236004
49	'R01827Cyto'	Sedoheptulose 7-phosphate + D-Glyceraldehyde 3-phosphate --> D-Erythrose 4-phosphate + beta-D-Fructose 6-phosphate	Pentose Phosphate Pathway	0	2.27442e-06		0.236004	0.236005
50	'R01830Cyto'	beta-D-Fructose 6-phosphate + D-Glyceraldehyde 3-phosphate --> D-Erythrose 4-phosphate + D-Xylulose 5-phosphate	Pentose Phosphate Pathway	-2.27442e-06	0		-0.236005	-0.236004
61	'R02035Cyto'	D-Glucono-1,5-lactone 6-phosphate + H2O --> 6-Phospho-D-gluconate	Pentose Phosphate Pathway	0	6.82326e-06		0.708013	0.708016
66	'R02736Cyto'	beta-D-Glucose 6-phosphate + NADP+ --> D-Glucono-1,5-lactone 6-phosphate + NADPH + H+	Pentose Phosphate Pathway	0	6.82326e-06		0.708013	0.708016
67	'R02739Cyto'	alpha-D-Glucose 6-phosphate --> beta-D-Glucose 6-phosphate	Pentose Phosphate Pathway	0	6.82326e-06		0.708013	0.708016
38	'R01248Cyto'	L-Proline + NAD+ --> (S)-1-Pyrroline-5-carboxylate + NADH + H+	Proline Metabolism	-2.89616e-07	0		-0.430002	0
39	'R01251Cyto'	L-Proline + NADP+ --> (S)-1-Pyrroline-5-carboxylate + NADPH + H+	Proline Metabolism	-2.16081e-07	0		-8.59375e-07	0
166	'R01253MM'	Proline + FAD --> (S)-1-Pyrroline-5-carboxylate + FADH2	Proline Metabolism	0	1.0469e-06		0	1.83333e-06
92	'R00233MM'	Malonyl-CoA-->Acetyl-CoA+CO2	Propanoate metabolism	0	3.5481e-07		0	6.47059e-07
128	'R00705MM'	3-Oxopropanoate+CoA+NAD+-->Acetyl-CoA+CO2+NADH+H+	Propanoate metabolism	0	2.28799e-07		0	6.17978e-07
129	'R00706MM'	3-Oxopropanoate+CoA+NADP+-->Acetyl-CoA+CO2+NADPH+H+	Propanoate metabolism	0	3.5481e-07		0	6.47059e-07
140	'R00740MM'	3-Oxopropanoate+CoA+NADP+-->Malonyl-CoA+NADPH+H+	Propanoate metabolism	-2.28799e-07	0		-6.47059e-07	0
141	'R00742MM'	ATP+Acetyl-CoA+HCO3--->ADP+Orthophosphate+Malonyl-CoA	Propanoate metabolism	0	3.045e-07		0	6.47059e-07
144	'R00833MM'	(R)-2-Methyl-3-oxopropanoyl-CoA-->Succinyl-CoA	Propanoate metabolism	0	9.72312e-07		0	5.61225e-07
148	'R00926MM'	Propinoladenylate+CoA-->AMP+Propanoyl-CoA	Propanoate metabolism	0	0		0	0
150	'R00935MM'	(S)-Methylmalonatesemialdehyde+CoA+NAD+-->Propanoyl-CoA+CO2+NADH+H+	Propanoate metabolism	0	1.90383e-07		0	6.47059e-07
172	'R01354MM'	ATP+Propanoate-->Pyrophosphate+Propinoladenylate	Propanoate metabolism	0	0		0	0
187	'R01859MM'	ATP+Propanoyl-CoA+HCO3--->ADP+Orthophosphate+(S)-2-Methyl-3-oxopropanoyl-CoA	Propanoate metabolism	0	1.90383e-07		0	6.47059e-07
214	'R02765MM'	(R)-Methylmalonyl-CoA --> (S)-Methylmalonyl-CoA	Propanoate metabolism	-1.90383e-07	0		-6.47059e-07	0
228	'R03381MM'	(S)-Methylmalonatesemialdehyde+CoA+NAD+-->(R)-2-Methyl-3-oxopropanoyl-CoA+NADH+H+	Propanoate metabolism	-1.90383e-07	9.72312e-07		-6.47059e-07	5.61225e-07
6	'R00181Cyto'	AMP + H2O --> IMP + NH3	Purine Nucleotide Cycle	0	1.68082e-07		0	3.39506e-07
35	'R01083Cyto'	N6-(1,2-Dicarboxyethyl)-AMP --> Fumarate + AMP	Purine Nucleotide Cycle	0	1.68082e-07		0	3.39506e-07
37	'R01135Cyto'	GTP + IMP + L-Aspartate --> GDP + Orthophosphate + N6-(1,2-Dicarboxyethyl)-AMP	Purine Nucleotide Cycle	0	1.68082e-07		0	3.39506e-07
88	'R00205MM'	Methylglyoxal+NADP++H2O-->Pyruvate+NADPH+H+	Pyruvate metabolism	0.054001	0.0540035		0	1.375e-05
89	'R00214MM'	(S)-Malate+NAD+-->Pyruvate+CO2+NADH+H+	Pyruvate metabolism	0	1.90383e-07		0	6.47059e-07
90	'R00216MM'	(S)-Malate+NADP+-->Pyruvate+CO2+NADPH+H+	Pyruvate metabolism	0	1.63013e-07		0	6.47059e-07
91	'R00227MM'	Acetyl-CoA+H2O-->CoA+Acetate	Pyruvate metabolism	0	1.68082e-07		0	3.39506e-07
93	'R00236MM'	Acetyladenylate+CoA-->AMP+Acetyl-CoA	Pyruvate metabolism	0	1.68082e-07		0	3.39506e-07
107	'R00316MM'	ATP+Acetate-->Pyrophosphate+Acetyladenylate	Pyruvate metabolism	-2.59569e-28	1.68082e-07		0	3.39506e-07
78	'R00009MM'	2H2O2-->Oxygen+2H2O	ROS Removal	0	0		0	0
82	'R00094MM'	2Glutathione+NAD+-->Glutathionedisulfide+NADH+H+	ROS Removal	-1.13389e-06	0		-0.00397375	-0.00395738
84	'R00115MM'	2Glutathione+NADP+-->Glutathionedisulfide+NADPH+H+	ROS Removal	-0.0631065	-0.0631036		-1.375e-05	0
104	'R00274MM'	H2O2+2Glutathione-->Glutathionedisulfide+2H2O	ROS Removal	0.063104	0.0631065		0.00396	0.00397375
105	'R00275MM'	2O2.-+2H+-->H2O2+Oxygen	ROS Removal	0.00910294	0.00910294		0.00396	0.00396
174	'R01361MM'	(R)-3-Hydroxybutanoate+NAD+-->Acetoacetate+NADH+H+	Synthesis and degradation of ketone bodies	-1.34925e-28	1.53825e-07		0	6.17978e-07
195	'R01978MM'	(S)-3-Hydroxy-3-methylglutaryl-CoA+CoA-->Acetyl-CoA+H2O+Acetoacetyl-CoA	Synthesis and degradation of ketone bodies	-3.36164e-07	0		-6.79012e-07	0
103	'R00268MM'	Oxalosuccinate-->2-Oxoglutarate+CO2	TCA cycle	0	1.13389e-06		0	1.61765e-06
109	'R00342MM'	(S)-Malate+NAD+-->Oxaloacetate+NADH+H+	TCA cycle	4.21333	4.21333		1.93998	2.36999
110	'R00344MM'	ATP+Pyruvate+HCO3--->ADP+Orthophosphate+Oxaloacetate	TCA cycle	0.0199997	0.02		0.0199984	0.02
111	'R00351MM'	Citrate+CoA-->Acetyl-CoA+H2O+Oxaloacetate	TCA cycle	-0.610168	-0.610164		-6.79012e-07	0
112	'R00352MM'	ATP+Citrate+CoA-->ADP+Orthophosphate+Acetyl-CoA+Oxaloacetate	TCA cycle	0	3.36164e-07		0	3.23529e-06
115	'R00405MM'	ATP+Succinate+CoA-->ADP+Orthophosphate+Succinyl-CoA	TCA cycle	-1000	0		-1000	0
118	'R00431MM'	GTP+Oxaloacetate-->GDP+Phosphoenolpyruvate+CO2	TCA cycle	0	1.90383e-07		0	6.47059e-07
119	'R00432MM'	GTP+Succinate+CoA-->GDP+Orthophosphate+Succinyl-CoA	TCA cycle	-3.38017	996.62		-2.02397	997.976
125	'R00621MM'	2-Oxoglutarate+Thiamindiphosphate-->3-Carboxy-1-hydroxypropyl-ThPP+CO2	TCA cycle	3.38016	3.38017		2.02397	2.02397
132	'R00709MM'	Isocitrate+NAD+-->2-Oxoglutarate+CO2+NADH+H+	TCA cycle	0.610165	0.610178		0	1.61765e-06
138	'R00726MM'	ITP + Oxaloacetate <=> IDP + Phosphoenolpyruvate + CO2	TCA cycle	4.85496e-27	1.90383e-07		1.5833e-25	6.47059e-07
139	'R00727MM'	ITP+Succinate+CoA-->IDP+Orthophosphate+Succinyl-CoA	TCA cycle	-1.90383e-07	0		-6.47059e-07	0
153	'R01082MM'	(S)-Malate-->Fumarate+H2O	TCA cycle	-0.436167	-0.436164		1.59003	1.59003
171	'R01325MM'	Citrate-->cis-Aconitate+H2O	TCA cycle	0.610164	0.610178		-3.23529e-06	1.83333e-06
179	'R01699MM'	Pyruvate+EnzymeN6-(lipoyl)lysine-->[Dihydrolipoyllysine-residueacetyltransferase]S-acetyldihydrolipoyllysine+CO2	TCA cycle	0	0.700171		0	1.375e-05
188	'R01899MM'	Isocitrate+NADP+-->Oxalosuccinate+NADPH+H+	TCA cycle	0	1.13389e-06		0	1.61765e-06
189	'R01900MM'	Isocitrate-->cis-Aconitate+H2O	TCA cycle	-0.610178	-0.610164		-1.83333e-06	3.23529e-06
209	'R02569MM'	Acetyl-CoA+EnzymeN6-(dihydrolipoyl)lysine-->CoA+[Dihydrolipoyllysine-residueacetyltransferase]S-acetyldihydrolipoyllysine	TCA cycle	-0.700171	-0.700166		-1.375e-05	0
210	'R02570MM'	Succinyl-CoA+EnzymeN6-(dihydrolipoyl)lysine-->CoA+[Dihydrolipoyllysine-residuesuccinyltransferase]S-succinyldihydrolipoyllysine	TCA cycle	-3.38017	-3.38016		-2.02397	-2.02397
224	'R03270MM'	2-(alpha-Hydroxyethyl)thiaminediphosphate+EnzymeN6-(lipoyl)lysine-->[Dihydrolipoyllysine-residueacetyltransferase]S-acetyldihydrolipoyllysine+Thiamindiphosphate	TCA cycle	0	0.700171		0	1.375e-05
227	'R03316MM'	3-Carboxy-1-hydroxypropyl-ThPP+EnzymeN6-(lipoyl)lysine-->[Dihydrolipoyllysine-residuesuccinyltransferase]S-succinyldihydrolipoyllysine+Thiamindiphosphate	TCA cycle	3.38016	3.38017		2.02397	2.02397
301	'R07618MM'	EnzymeN6-(dihydrolipoyl)lysine+NAD+-->EnzymeN6-(lipoyl)lysine+NADH+H+	TCA cycle	4.08033	4.08034		2.02397	2.02398
304	'Transporter1'	Citrate carrier - Malate for citrate	Transporters	-9.07643e-07	0		-1.83333e-06	0
305	'Transporter1b'	Citrate carrier - Malate for citrate	Transporters	0	1.36465e-05		0	3.23529e-06
306	'Transporter2'	Citrate carrier - Malate for isocitrate	Transporters	-9.07643e-07	0		-1.83333e-06	0
307	'Transporter2b'	Citrate carrier - Malate for isocitrate	Transporters	0	1.36465e-05		0	3.23529e-06
308	'Transporter3'	Citrate carrier - PEP for citrate	Transporters	0	9.07643e-07		0	1.83333e-06
309	'Transporter4'	Citrate carrier - PEP for isocitrate	Transporters	0	9.07643e-07		0	1.83333e-06
310	'Transporter5'	Citrate carrier - Citrate for Isocitrate	Transporters	0	9.07643e-07		0	1.83333e-06
311	'Transporter5b'	Citrate carrier - Citrate for Isocitrate	Transporters	-9.07643e-07	0		-1.83333e-06	0
312	'Transporter6'	Phosphate carrier - Phosphate and H+ together	Transporters	-36.7665	-33.8065		-12.7489	-8.87885
313	'Transporter7'	ADP/ATP carrier - ADP for ATP	Transporters	-36.5965	-36.5965		-12.3389	-12.3388
314	'Transporter8'	UCP carrier - H+	Transporters	-9.07643e-07	0		-1.83333e-06	0
315	'Transporter9'	Dicarboxylate carrier - Malate for phosphate	Transporters	-1000	1000		-1000	1000
316	'Transporter10'	Dicarboxylate carrier - Succinate for phosphate	Transporters	-1000	1000		-1000	1000
317	'Transporter11'	Dicarboxylate carrier - Malate for sulphite	Transporters	-1000	1000		-1000	1000
318	'Transporter12'	Dicarboxylate carrier - Malate for sulfate	Transporters	-1000	1000		-1000	1000
319	'Transporter13'	Dicarboxylate carrier - Malate for thiosulfate	Transporters	-1000	1000		-1000	1000
320	'Transporter14'	Dicarboxylate carrier - Succinate for sulphite	Transporters	-1000	1000		-1000	1000
321	'Transporter15'	Dicarboxylate carrier - Succinate for sulfate	Transporters	-1000	1000		-1000	1000
322	'Transporter16'	Dicarboxylate carrier - Succinate for thiosulfate	Transporters	-1000	1000		-1000	1000
323	'Transporter17'	Dicaroxylate carrier - Succinate for malate	Transporters	-1000	1000		-1000	1000
324	'Transporter18'	Graves disease carrier - CoA	Transporters	0	9.07643e-07		0	1.83333e-06
325	'Transporter18b'	Graves disease carrier - CoA	Transporters	-9.07643e-07	-2.9109e-17		-1.83333e-06	4.70908e-16
326	'Transporter19'	Glutamate carrier - Glutamate and H+	Transporters	-9.07642e-07	0		-1.83333e-06	0
327	'Transporter19b'	Glutamate carrier - Glutamate and H+	Transporters	0	2.96		0	3.87
328	'Transporter20'	deoxynucleotide carrier - dADP for ATP	Transporters	-4.82789e-08	0		-9.75177e-08	0
329	'Transporter21'	deoxynucleotide carrier - dGDP for ATP	Transporters	-4.82789e-08	0		-9.75177e-08	0
330	'Transporter22'	deoxynucleotide carrier - dCDP for ATP	Transporters	-4.82789e-08	0		-9.75177e-08	0
331	'Transporter23'	deoxynucleotide carrier - dTDP for ATP	Transporters	-4.82789e-08	0		-9.75177e-08	0
332	'Transporter24'	deoxynucleotide carrier - GDP for ATP	Transporters	-2.54641e-15	-2.29462e-19		1.38124e-25	-6.66945e-29
333	'Transporter25'	deoxynucleotide carrier - UDP for ATP	Transporters	-2.54604e-15	0		1.38124e-25	0
334	'Transporter26'	deoxynucleotide carrier - CDP for ATP	Transporters	-2.54606e-15	-5.72901e-19		3.69621e-25	5.9058e-26
335	'Transporter27'	Oxoglutarate carrier - Oxoglutarate for malate	Transporters	-3.72318	-0.563165		-3.90602	0.593991
336	'Transporter28'	Oxoglutarate carrier - Oxoglutarate for succinate	Transporters	-0.1	0.1		-0.1	0.1
337	'Transporter29'	Oxoglutarate carrier - Oxoglutarate for oxaloacetate	Transporters	0.0999991	0.1		0.0999982	0.1
338	'Transporter30'	Aspartate/glutamate carrier - Glutamate and H+ for aspartate	Transporters	3.42316	3.42317		1.75998	2.18999
339	'Transporter31'	Ornithine carrier - Ornithine for citrulline	Transporters	0	1000		0	1000
340	'Transporter32'	Ornithine carrier - L-Lysine for citrulline	Transporters	0	1000		0	1000
341	'Transporter33'	Ornithine carrier - Arginine for citrulline	Transporters	0	1000		0	1000
342	'Transporter34'	Ornithine carrier - L-Lysine	Transporters	-2.09449e-07	1000		-4.04412e-07	1000
343	'Transporter35'	Ornithine carrier - L-Ornithine	Transporters	-1000	0		-1000	-2.63001e-25
344	'Transporter36'	Ornithine carrier - L-Arginine	Transporters	-0.19	999.81		-0.43	999.57
345	'Transporter37'	Slc25a19 carrier - ThPP	Transporters	7.21396e-16	7.21396e-16		1.94776e-16	1.94776e-16
346	'Transporter38'	carnitine carrier - Carnitine out, palmitoyl/acyl carnitine in	Transporters	0	7.46003e-08		0	1.60584e-07
347	'Transporter39'	carnitine carrier - Carnitine out	Transporters	0	0		0	0
348	'Transporter40'	oxodicarboxylate carrier - Oxoadipate for oxoglutarate	Transporters	-1.43287e-07	0		-7.23684e-07	0
349	'Transporter42'	oxodicarboxylate carrier - citrate for oxoglutarate	Transporters	0	9.07643e-07		0	1.83333e-06
350	'Transporter43'	oxodicarboxylate carrier - oxaloacetate for oxoglutarate	Transporters	0.0999991	0.1		0.0999982	0.1
351	'Transporter44'	Unknown pyruvate carrier - Pyruvate	Transporters	-3.62617	-0.666164		-3.89001	-0.0199968
352	'Transporter45'	Unknown carrier - NAD+	Transporters	8.94598e-27	8.94598e-27		-2.42784e-19	-2.42784e-19
353	'Transporter46'	Diffusion - CO2	Transporters	4.7896	4.78961		2.02397	2.024
354	'Transporter47'	Diffusion - H2O	Transporters	38.7864	38.9764		10.9428	11.3728
355	'Transporter48'	Diffusion - Oxygen	Transporters	-4.82811	-4.8281		-1.22897	-1.22896
356	'Transporter49'	Diffusion - Glycerol	Transporters	-0.00150002	-0.00149857		-2.05224e-07	2.27273e-07
357	'Transporter50'	Diffusion - Ethanal (Acetaldehyde)	Transporters	0	0		0	0
358	'Transporter51'	Phosphatidylserine carrier - Phosphatidylserine	Transporters	-0.00250003	-0.00249987		-3.78788e-07	0
359	'Transporter52'	Phosphatidylcholine carrier - Phosphatidylcholine	Transporters	-0.00333337	-0.00333316		-5.05051e-07	0
360	'Transporter53'	Phosphatidylethanolamine carrier - Phosphatidylethanolamine	Transporters	-0.00283337	-0.00283318		-4.29293e-07	0
361	'Transporter54'	Diffusion? - Propanoate	Transporters	0	0		0	0
362	'Transporter55'	Diffusion? - Butanoic acid	Transporters	-0.006	-0.00599968		-9.09091e-07	0
363	'Transporter56'	MitoFerrin carrier - Fe2+	Transporters	-3.31251e-08	0		-1.01476e-07	0
364	'Transporter57'	Unknown amino acid carrier - L-Asparagine	Transporters	-5.16634e-08	0		-2.08333e-07	0
365	'Transporter58'	Unknown amino acid carrier - L-Cysteine	Transporters	-5.55647e-07	0		-3.23529e-06	0
366	'Transporter59'	Unknown amino acid carrier - L-Glutamine	Transporters	-2.58	-2.58		-3.44	-3.44
367	'Transporter60'	Unknown amino acid carrier - L-Proline	Transporters	-1.0469e-06	3.88964e-07		-1.83333e-06	0.430001
368	'Transporter61'	Unknown amino acid carrier - L-Tyrosine	Transporters	-5.16634e-08	0		-2.08333e-07	0
369	'Transporter62'	Unknown amino acid carrier - L-Histidine	Transporters	-5.16634e-08	0		-2.08333e-07	0
370	'Transporter63'	Unknown amino acid carrier - L-Methionine	Transporters	-5.16634e-08	0		-2.08333e-07	0
371	'Transporter64'	Unknown amino acid carrier - L-Phenylalanine	Transporters	-5.16634e-08	0		-2.08333e-07	0
372	'Transporter65'	Unknown amino acid carrier - L-Tryptophan	Transporters	-5.16634e-08	0		-2.08333e-07	0
373	'Transporter66'	Unknown amino acid carrier - Glycine	Transporters	-0.0089	-0.00889903		-1.375e-05	8.08824e-07
374	'Transporter67'	Unknown amino acid carrier - L-Isoleucine	Transporters	-1.26037e-07	0		-4.04412e-07	0
375	'Transporter68'	Unknown amino acid carrier - L-Leucine	Transporters	-6.18755e-08	0		-2.64423e-07	0
376	'Transporter69'	Unknown amino acid carrier - L-Valine	Transporters	-9.72312e-07	0		-5.61225e-07	0
377	'Transporter70'	Unknown amino acid carrier - L-Alanine	Transporters	-5.16634e-08	2.96		-2.08333e-07	3.87
378	'Transporter71'	Unknown amino acid carrier - L-Serine	Transporters	-0.0451035	-0.045101		-8.08824e-07	0
379	'Transporter72'	Unknown amino acid carrier - L-Threonine	Transporters	-5.16634e-08	0		-2.08333e-07	0
380	'Transporter74'	Unknown carrier - Glutathione	Transporters	0	0		0	0
381	'Transporter75'	Unknown carrier - 5-Aminolevulinate	Transporters	-9.07643e-07	0		-1.83333e-06	0
382	'Transporter75b'	Unknown carrier - 5-Aminolevulinate	Transporters	0	9.07643e-07		0	1.83333e-06
383	'Transporter76'	Unknown carrier - (R)-3-Hydroxybutanoate	Transporters	0	9.07643e-07		0	1.83333e-06
384	'Transporter76b'	Unknown carrier - (R)-3-Hydroxybutanoate	Transporters	-9.07643e-07	0		-1.83333e-06	0
385	'Transporter77'	Unknown carrier - Urea	Transporters	0	0.19		0	0.43
386	'Transporter78'	Unknown carrier - Fumarate	Transporters	0	9.07642e-07		0	1.83333e-06
387	'Transporter79'	Unknown carrier - Acetoacetate	Transporters	-1.55579e-07	0		-1e-06	0
388	'Transporter80'	Unknown carrier - HCO3-	Transporters	-0.02	-0.0199997		-0.02	-0.0199984
389	'Transporter81'	Diffusion? - NH3	Transporters	2.634	2.634		3.44	3.44001
390	'Transporter82'	Putrescine	Transporters	0	2.36738e-07		0	2.61905e-06
391	'Transporter83'	Heme	Transporters	2.15425e-28	3.31251e-08		0	1.01476e-07
392	'Transporter84'	Hydrogen sulfide	Transporters	0	5.55647e-07		0	3.23529e-06
393	'Transporter85'	P5C carrier - (S)-1-Pyrroline-5-carboxylate	Transporters	-9.07643e-07	0		-1.83333e-06	0
394	'Transporter85b'	P5C carrier - (S)-1-Pyrroline-5-carboxylate	Transporters	-1.42078e-27	9.07643e-07		0	0.430002
395	'Transporter86'	Biomass	Transporters	0.00833289	0.00833344		0	1.26263e-06
191	'R01933MM'	2-Oxoadipate+CoA+NAD+-->Glutaryl-CoA+CO2+NADH+H+	Tryptophan	0	2.09449e-07		0	7.23684e-07
21	'R00678Cyto'	L-Tryptophan + Oxygen --> L-Formylkynurenine	Tryptophan Metabolism	0	1.43287e-07		0	7.23684e-07
56	'R01937Cyto'	2-Oxoadipate + NH3 + NAD+ --> 2-Aminomuconate + NADH + H+ + H2O	Tryptophan Metabolism	-1.43287e-07	0		-7.23684e-07	0
58	'R01959Cyto'	L-Formylkynurenine + H2O --> Formate + L-Kynurenine	Tryptophan Metabolism	0	1.43287e-07		0	7.23684e-07
59	'R01960Cyto'	L-Kynurenine + Oxygen + NADPH + H+ --> 3-Hydroxy-L-kynurenine + NADP+ + H2O	Tryptophan Metabolism	0	1.43287e-07		0	7.23684e-07
64	'R02665Cyto'	3-Hydroxyanthranilate + Oxygen --> 2-Amino-3-carboxymuconate semialdehyde	Tryptophan Metabolism	0	1.43287e-07		0	7.23684e-07
65	'R02668Cyto'	3-Hydroxy-L-kynurenine + H2O --> 3-Hydroxyanthranilate + L-Alanine	Tryptophan Metabolism	0	1.43287e-07		0	7.23684e-07
74	'R03889Cyto'	2-Aminomuconate semialdehyde + NAD+ + H2O --> 2-Aminomuconate + H+ + NADH	Tryptophan Metabolism	0	1.43287e-07		0	7.23684e-07
75	'R04323Cyto'	2-Amino-3-carboxymuconate semialdehyde --> 2-Aminomuconate semialdehyde + CO2	Tryptophan Metabolism	0	1.43287e-07		0	7.23684e-07
17	'R00551Cyto'	L-Arginine+H2O-->L-Ornithine+Urea	Urea Cycle	0	0.19		0	0.43
36	'R01086Cyto'	N-(L-Arginino)succinate-->Fumarate+L-Arginine	Urea Cycle	0	1.12055e-07		0	2.26337e-07
57	'R01954Cyto'	ATP+L-Citrulline+L-Aspartate-->AMP+Diphosphate+N-(L-Arginino)succinate	Urea Cycle	0	1.12055e-07		0	2.26337e-07
149	'R00927MM'	Propanoyl-CoA+Acetyl-CoA-->CoA+2-Methylacetoacetyl-CoA	Valine, leucine and isoleucine degradation	-1.26037e-07	5.16634e-08		-4.04412e-07	0
154	'R01090MM'	L-Leucine+2-Oxoglutarate-->4-Methyl-2-oxopentanoate+L-Glutamate	Valine, leucine and isoleucine degradation	0	6.18755e-08		0	2.64423e-07
161	'R01214MM'	L-Valine+2-Oxoglutarate-->3-Methyl-2-oxobutanoicacid+L-Glutamate	Valine, leucine and isoleucine degradation	-4.4126e-08	9.72312e-07		0	5.61225e-07
198	'R02085MM'	(S)-3-Hydroxy-3-methylglutaryl-CoA-->3-Methylglutaconyl-CoA+H2O	Valine, leucine and isoleucine degradation	-6.18755e-08	0		-2.64423e-07	0
203	'R02199MM'	L-Isoleucine+2-Oxoglutarate-->(S)-3-Methyl-2-oxopentanoicacid+L-Glutamate	Valine, leucine and isoleucine degradation	-5.16634e-08	1.26037e-07		0	4.04412e-07
212	'R02661MM'	2-Methylpropanoyl-CoA+FAD-->2-Methylprop-2-enoyl-CoA+FADH2	Valine, leucine and isoleucine degradation	-4.4126e-08	9.72312e-07		0	5.61225e-07
213	'R02662MM'	2-Methylpropanoyl-CoA+EnzymeN6-(dihydrolipoyl)lysine-->CoA+[Dihydrolipoyllysine-residue(2-methylpropanoyl)transferase]S-(2-methylpropanoyl)dihydrolipoyllysine	Valine, leucine and isoleucine degradation	-9.72312e-07	4.4126e-08		-5.61225e-07	0
221	'R03172MM'	(S)-2-Methylbutanoyl-CoA+FAD-->2-Methylbut-2-enoyl-CoA+FADH2	Valine, leucine and isoleucine degradation	-5.16634e-08	1.26037e-07		0	4.04412e-07
222	'R03174MM'	(S)-2-Methylbutanoyl-CoA+EnzymeN6-(dihydrolipoyl)lysine-->CoA+[Dihydrolipoyllysine-residue(2-methylpropanoyl)transferase]S-(2-methylbutanoyl)dihydrolipoyllysine	Valine, leucine and isoleucine degradation	-1.26037e-07	5.16634e-08		-4.04412e-07	0
239	'R04095MM'	3-Methylbutanoyl-CoA+FAD-->3-Methylcrotonyl-CoA+FADH2	Valine, leucine and isoleucine degradation	0	6.18755e-08		0	2.64423e-07
240	'R04097MM'	3-Methylbutanoyl-CoA+EnzymeN6-(dihydrolipoyl)lysine-->CoA+[Dihydrolipoyllysine-residue(2-methylpropanoyl)transferase]S-(3-methylbutanoyl)dihydrolipoyllysine	Valine, leucine and isoleucine degradation	-6.18755e-08	0		-2.64423e-07	0
241	'R04138MM'	ATP+3-Methylcrotonyl-CoA+HCO3--->ADP+Orthophosphate+3-Methylglutaconyl-CoA	Valine, leucine and isoleucine degradation	0	6.18755e-08		0	2.64423e-07
243	'R04203MM'	(2S,3S)-3-Hydroxy-2-methylbutanoyl-CoA+NAD+-->2-Methylacetoacetyl-CoA+NADH+H+	Valine, leucine and isoleucine degradation	-5.16634e-08	1.26037e-07		0	4.04412e-07
244	'R04204MM'	(2S,3S)-3-Hydroxy-2-methylbutanoyl-CoA-->2-Methylbut-2-enoyl-CoA+H2O	Valine, leucine and isoleucine degradation	-1.26037e-07	5.16634e-08		-4.04412e-07	0
245	'R04224MM'	2-Methylprop-2-enoyl-CoA+H2O-->(S)-3-Hydroxyisobutyryl-CoA	Valine, leucine and isoleucine degradation	-4.4126e-08	9.72312e-07		0	5.61225e-07
291	'R05064MM'	(S)-3-Hydroxyisobutyryl-CoA+H2O-->CoA+(S)-3-Hydroxyisobutyrate	Valine, leucine and isoleucine degradation	-4.4126e-08	9.72312e-07		0	5.61225e-07
292	'R05066MM'	(S)-3-Hydroxyisobutyrate+NAD+-->(S)-Methylmalonatesemialdehyde+NADH+H+	Valine, leucine and isoleucine degradation	-4.4126e-08	9.72312e-07		0	5.61225e-07
295	'R07599MM'	3-Methyl-2-oxobutanoicacid+Thiamindiphosphate-->2-Methyl-1-hydroxypropyl-ThPP+CO2	Valine, leucine and isoleucine degradation	0	9.72312e-07		0	5.61225e-07
296	'R07600MM'	2-Methyl-1-hydroxypropyl-ThPP+EnzymeN6-(lipoyl)lysine-->[Dihydrolipoyllysine-residue(2-methylpropanoyl)transferase]S-(2-methylpropanoyl)dihydrolipoyllysine+Thiamindiphosphate	Valine, leucine and isoleucine degradation	0	9.72312e-07		0	5.61225e-07
297	'R07601MM'	4-Methyl-2-oxopentanoate+Thiamindiphosphate-->3-Methyl-1-hydroxybutyl-ThPP+CO2	Valine, leucine and isoleucine degradation	0	6.18755e-08		0	2.64423e-07
298	'R07602MM'	3-Methyl-1-hydroxybutyl-ThPP+EnzymeN6-(lipoyl)lysine-->[Dihydrolipoyllysine-residue(2-methylpropanoyl)transferase]S-(3-methylbutanoyl)dihydrolipoyllysine+Thiamindiphosphate	Valine, leucine and isoleucine degradation	0	6.18755e-08		0	2.64423e-07
299	'R07603MM'	(S)-3-Methyl-2-oxopentanoicacid+Thiamindiphosphate-->2-Methyl-1-hydroxybutyl-ThPP+CO2	Valine, leucine and isoleucine degradation	0	1.26037e-07		0	4.04412e-07
300	'R07604MM'	2-Methyl-1-hydroxybutyl-ThPP+EnzymeN6-(lipoyl)lysine-->[Dihydrolipoyllysine-residue(2-methylpropanoyl)transferase]S-(2-methylbutanoyl)dihydrolipoyllysine+Thiamindiphosphate	Valine, leucine and isoleucine degradation	0	1.26037e-07		0	4.04412e-07
