# Supplementary material for: NADH Shuttling Couples Cytosolic Reductive Carboxylation of Glutamine with Glycolysis in Cells with Mitochondrial Dysfunction
Source: Mol Cell. 2018 Feb 15;69(4):581–593.e7. doi: 10.1016/j.molcel.2018.01.034 (PMC5823973; doi:10.1016/j.molcel.2018.01.034)
Supplement: Table S4. Enrichment p Values of Gene Ontology (GO) Terms Associated with Biological Processes, Performed on Proteomics Data of mT80 versus mT7 Cells, Related to Figure 6 [file mmc5.xlsx]

## Sheet: consensus_80v7_bp_prot (2)
	Distinct-directional (dn)	Mixed-directional (dn)	Non-directional	Mixed-directional (up)	Distinct-directional (up)
GO_ACTIN_NUCLEATION	1	0.31292	0.00019998	0.000349965	9.999e-05
GO_AMIDE_BIOSYNTHETIC_PROCESS	9.999e-05	0.00029997	0.00019998	0.12224	1
GO_ARGININE_METABOLIC_PROCESS	0.90186	0.149685	0.0035996	0.0032497	0.098241
GO_ARP2_3_COMPLEX_MEDIATED_ACTIN_NUCLEATION	1	0.31292	0.00019998	0.000349965	9.999e-05
GO_BINDING_OF_SPERM_TO_ZONA_PELLUCIDA	0.000249975	0.00449955	0.0073993	NA	0.99985
GO_BLASTODERM_SEGMENTATION	0.97625	0.78582	0.020898	0.0030497	0.0238478
GO_CALCIUM_MEDIATED_SIGNALING_USING_INTRACELLULAR_CALCIUM_SOURCE	0.930305	0.22328	0.0065993	0.0026997	0.0697946
GO_CARBOHYDRATE_DERIVATIVE_METABOLIC_PROCESS	0.00344965	9.999e-05	9.999e-05	0.030347	0.99665
GO_CATION_TRANSPORT	0.106441	0.00019998	9.999e-05	0.0088491	0.89366
GO_CELL_ACTIVATION	0.99745	0.853815	0.61464	0.352915	0.00279975
GO_CELL_PROJECTION_ORGANIZATION	0.999	0.9815	0.92961	0.56499	0.00149985
GO_CELL_REDOX_HOMEOSTASIS	0.25662	0.21368	0.0083992	0.00079992	0.74348
GO_CELLULAR_AMIDE_METABOLIC_PROCESS	9.999e-05	9.999e-05	9.999e-05	0.027497	1
GO_CELLULAR_COMPONENT_DISASSEMBLY	0.000149985	0.0029997	0.0070993	0.471455	0.9998
GO_CELLULAR_LIPID_CATABOLIC_PROCESS	0.57749	9.999e-05	0.0072993	0.50555	0.42261
GO_CELLULAR_PROTEIN_COMPLEX_ASSEMBLY	0.031847	9.999e-05	0.00029997	0.213775	0.96825
GO_CELLULAR_PROTEIN_COMPLEX_DISASSEMBLY	9.999e-05	9.999e-05	0.00059994	0.88071	1
GO_CELLULAR_RESPIRATION	9.999e-05	9.999e-05	9.999e-05	0.10549	1
GO_CELLULAR_RESPONSE_TO_INSULIN_STIMULUS	0.99665	0.55669	0.072093	0.0575945	0.00239975
GO_CHROMOSOME_SEGREGATION	0.9994	0.9638	0.60354	0.15403	0.00069993
GO_DETECTION_OF_CALCIUM_ION	0.15333	0.000349965	0.25817	0.82532	0.84677
GO_ELECTRON_TRANSPORT_CHAIN	9.999e-05	9.999e-05	9.999e-05	0.422105	1
GO_ENDOCYTOSIS	0.99745	0.58234	0.093691	0.0353465	0.00264975
GO_ENDOPLASMIC_RETICULUM_CALCIUM_ION_HOMEOSTASIS	0.16563	0.0460455	0.0030997	0.0026997	0.83447
GO_ENERGY_DERIVATION_BY_OXIDATION_OF_ORGANIC_COMPOUNDS	9.999e-05	9.999e-05	9.999e-05	0.260325	1
GO_ENZYME_LINKED_RECEPTOR_PROTEIN_SIGNALING_PATHWAY	0.9931	0.63094	0.037396	0.00269975	0.0069993
GO_ESTABLISHMENT_OF_PROTEIN_LOCALIZATION_TO_ENDOPLASMIC_RETICULUM	9.999e-05	0.051545	0.12349	0.75762	1
GO_ESTABLISHMENT_OF_PROTEIN_LOCALIZATION_TO_MEMBRANE	9.999e-05	0.032097	0.035896	0.25792	1
GO_ESTABLISHMENT_OF_PROTEIN_LOCALIZATION_TO_ORGANELLE	9.999e-05	0.0158485	0.022098	0.26187	1
GO_FC_GAMMA_RECEPTOR_SIGNALING_PATHWAY	0.99995	0.650535	0.0056994	0.0011999	0.000149985
GO_GENERATION_OF_PRECURSOR_METABOLITES_AND_ENERGY	9.999e-05	9.999e-05	9.999e-05	0.346165	1
GO_GLUCOSE_6_PHOSPHATE_METABOLIC_PROCESS	0.77282	0.0060994	0.00019998	0.0011999	0.22728
GO_GLYCERALDEHYDE_3_PHOSPHATE_METABOLIC_PROCESS	0.97255	0.23498	0.0012999	0.0011999	0.027547
GO_GLYCEROLIPID_CATABOLIC_PROCESS	0.51565	0.000649935	0.0031997	0.148035	0.48445
GO_GLYCOSYL_COMPOUND_METABOLIC_PROCESS	0.000149985	9.999e-05	9.999e-05	0.0143987	0.99995
GO_HYDROGEN_ION_TRANSMEMBRANE_TRANSPORT	0.082842	9.999e-05	9.999e-05	0.00664935	0.91726
GO_HYDROGEN_TRANSPORT	0.17393	9.999e-05	9.999e-05	0.0063994	0.82617
GO_IMMUNE_EFFECTOR_PROCESS	0.99765	0.87611	0.26797	0.049345	0.00244975
GO_IMMUNE_SYSTEM_PROCESS	0.9987	0.83762	0.45595	0.11774	0.0013999
GO_INORGANIC_ION_TRANSMEMBRANE_TRANSPORT	0.20963	0.0030497	0.00069993	0.029497	0.79047
GO_INSULIN_RECEPTOR_SIGNALING_PATHWAY	0.9965	0.351315	0.013999	0.0111989	0.0031997
GO_IRON_ION_TRANSPORT	0.98165	0.112186	0.00089991	0.00149986	0.0184485
GO_LABYRINTHINE_LAYER_DEVELOPMENT	0.9964	0.85286	0.21458	0.11689	0.00339965
GO_LAMELLIPODIUM_ORGANIZATION	0.9987	0.70073	0.18008	0.13884	0.00119987
GO_LEUKOCYTE_DEGRANULATION	0.9956	0.71628	0.13289	0.074543	0.0029997
GO_LIPID_CATABOLIC_PROCESS	0.29587	9.999e-05	0.0057994	0.547745	0.70423
GO_LIPOXYGENASE_PATHWAY	0.9873	0.27527	0.0054995	0.00269975	0.0127987
GO_MACROMOLECULAR_COMPLEX_DISASSEMBLY	9.999e-05	9.999e-05	0.00049995	0.41126	1
GO_MACROMOLECULE_CATABOLIC_PROCESS	0.00019998	0.31142	0.69723	0.90726	0.9999
GO_MAGNESIUM_ION_TRANSMEMBRANE_TRANSPORT	0.80517	0.042096	0.00089991	0.00159985	0.19493
GO_MAGNESIUM_ION_TRANSPORT	0.80517	0.042096	0.00089991	0.00159985	0.19493
GO_MESENCHYMAL_TO_EPITHELIAL_TRANSITION	0.952205	0.40561	0.010099	0.0030497	0.0478951
GO_METANEPHROS_DEVELOPMENT	0.9969	0.33392	0.054995	0.069693	0.0030997
GO_MITOCHONDRIAL_ELECTRON_TRANSPORT_CYTOCHROME_C_TO_OXYGEN	0.000849895	9.999e-05	9.999e-05	0.081642	0.99925
GO_MITOCHONDRIAL_RESPIRATORY_CHAIN_COMPLEX_ASSEMBLY	9.999e-05	9.999e-05	9.999e-05	0.28497	1
GO_MITOCHONDRIAL_RESPIRATORY_CHAIN_COMPLEX_I_BIOGENESIS	9.999e-05	9.999e-05	9.999e-05	0.55214	1
GO_MITOCHONDRIAL_TRANSLATION	9.999e-05	9.999e-05	0.00019998	0.92441	1
GO_MITOCHONDRION_ORGANIZATION	9.999e-05	9.999e-05	9.999e-05	0.552245	1
GO_MITOTIC_NUCLEAR_DIVISION	0.99965	0.93876	0.77122	0.35976	0.00059994
GO_MONOVALENT_INORGANIC_CATION_TRANSPORT	0.171685	0.000149985	9.999e-05	0.00629935	0.828415
GO_MRNA_METABOLIC_PROCESS	9.999e-05	0.33742	0.52455	0.70198	1
GO_MULTI_ORGANISM_METABOLIC_PROCESS	9.999e-05	0.11259	0.18128	0.57349	1
GO_NCRNA_METABOLIC_PROCESS	0.00019998	0.93391	0.68233	0.11444	0.9999
GO_NCRNA_PROCESSING	9.999e-05	0.87236	0.68733	0.21733	1
GO_NEGATIVE_REGULATION_OF_APOPTOTIC_SIGNALING_PATHWAY	0.848265	0.4985	0.022398	0.00114987	0.151835
GO_NEGATIVE_REGULATION_OF_FATTY_ACID_METABOLIC_PROCESS	0.99855	NA	0.011999	0.0235975	0.00154984
GO_NEGATIVE_REGULATION_OF_MITOCHONDRION_ORGANIZATION	1	0.740825	0.0015998	0.00019998	9.999e-05
GO_NEGATIVE_REGULATION_OF_RELEASE_OF_CYTOCHROME_C_FROM_MITOCHONDRIA	0.99965	0.57139	0.0014999	0.000549945	0.000449955
GO_NEGATIVE_REGULATION_OF_SEQUENCE_SPECIFIC_DNA_BINDING_TRANSCRIPTION_FACTOR_ACTIVITY	0.96715	0.87086	0.071493	0.0040996	0.032947
GO_NEUROMUSCULAR_PROCESS	0.99735	0.69528	0.16218	0.089541	0.0027497
GO_NEURON_MATURATION	0.99925	NA	0.0090991	0.0144485	0.00069993
GO_NEUTRAL_LIPID_CATABOLIC_PROCESS	0.12839	0.00039996	0.0071993	0.432905	0.87171
GO_NUCLEAR_CHROMOSOME_SEGREGATION	0.99805	0.93716	0.60274	0.19728	0.0020498
GO_NUCLEAR_TRANSCRIBED_MRNA_CATABOLIC_PROCESS_NONSENSE_MEDIATED_DECAY	9.999e-05	0.0040996	0.016298	0.85716	1
GO_NUCLEOBASE_CONTAINING_SMALL_MOLECULE_METABOLIC_PROCESS	0.0044496	9.999e-05	9.999e-05	0.00074994	0.99565
GO_NUCLEOSIDE_MONOPHOSPHATE_METABOLIC_PROCESS	0.000149985	9.999e-05	9.999e-05	0.0011999	0.99995
GO_NUCLEOSIDE_PHOSPHATE_CATABOLIC_PROCESS	0.81382	0.0238475	0.0010999	0.0086991	0.17058
GO_NUCLEOSIDE_TRIPHOSPHATE_METABOLIC_PROCESS	9.999e-05	9.999e-05	9.999e-05	0.0230475	1
GO_ORGANELLE_FISSION	0.9991	0.77392	0.49355	0.26707	0.0010999
GO_ORGANIC_CYCLIC_COMPOUND_CATABOLIC_PROCESS	9.999e-05	0.0022498	0.0060994	0.40851	1
GO_ORGANONITROGEN_COMPOUND_BIOSYNTHETIC_PROCESS	9.999e-05	0.00049995	0.00019998	0.089241	1
GO_ORGANONITROGEN_COMPOUND_METABOLIC_PROCESS	9.999e-05	9.999e-05	9.999e-05	0.022798	1
GO_ORGANOPHOSPHATE_CATABOLIC_PROCESS	0.80062	0.011899	0.00029997	0.00569945	0.17923
GO_ORGANOPHOSPHATE_METABOLIC_PROCESS	0.027497	9.999e-05	9.999e-05	0.028647	0.9726
GO_OXIDATION_REDUCTION_PROCESS	0.00554945	9.999e-05	9.999e-05	0.082792	0.99455
GO_OXIDATIVE_PHOSPHORYLATION	9.999e-05	9.999e-05	9.999e-05	0.188385	1
GO_PENTOSE_METABOLIC_PROCESS	1	NA	0.0012999	0.00474955	9.999e-05
GO_PENTOSE_PHOSPHATE_SHUNT	0.9916	0.128685	0.00059994	0.0011999	0.0084989
GO_PEPTIDE_METABOLIC_PROCESS	9.999e-05	0.000149985	9.999e-05	0.09919	1
GO_PH_REDUCTION	0.99995	0.35121	0.0083992	0.012299	9.999e-05
GO_PHAGOCYTOSIS	1	0.639885	0.0058994	0.00109991	9.999e-05
GO_PHAGOSOME_ACIDIFICATION	0.9991	0.35121	0.009699	0.0171985	0.000949905
GO_PHAGOSOME_MATURATION	0.99855	0.67238	0.059894	0.0335465	0.00154985
GO_PHOSPHATE_CONTAINING_COMPOUND_METABOLIC_PROCESS	0.035846	0.000249975	0.0010999	0.33187	0.96425
GO_PHOSPHATIDYLCHOLINE_METABOLIC_PROCESS	0.22353	0.00019998	0.00069993	0.146535	0.77657
GO_PHOSPHORYLATION	0.00384965	0.00029997	0.019998	0.81597	0.99625
GO_POSITIVE_REGULATION_OF_ACTIN_FILAMENT_POLYMERIZATION	0.99985	0.83352	0.010599	0.0020498	0.000249975
GO_POSITIVE_REGULATION_OF_ACTIN_NUCLEATION	0.9974	0.14649	0.034797	0.059944	0.00219975
GO_POSITIVE_REGULATION_OF_CYTOSKELETON_ORGANIZATION	0.99955	0.93511	0.11769	0.00444955	0.000549945
GO_POSITIVE_REGULATION_OF_IMMUNE_SYSTEM_PROCESS	0.9629	0.69008	0.076892	0.0039496	0.037196
GO_POSITIVE_REGULATION_OF_LEUKOCYTE_DIFFERENTIATION	0.65698	0.52335	0.039396	0.00174985	0.34312
GO_POSITIVE_REGULATION_OF_LEUKOCYTE_MEDIATED_IMMUNITY	0.62264	0.0462955	0.0011999	0.00139985	0.37746
GO_POSITIVE_REGULATION_OF_METANEPHROS_DEVELOPMENT	0.927405	0.21313	0.0064994	0.0030497	0.0726945
GO_POSITIVE_REGULATION_OF_PROTEIN_POLYMERIZATION	0.99955	0.78367	0.019498	0.0027997	0.000549945
GO_POSITIVE_REGULATION_OF_SYNAPTIC_TRANSMISSION	0.69433	0.766425	0.13999	0.0043996	0.30577
GO_POSTTRANSCRIPTIONAL_REGULATION_OF_GENE_EXPRESSION	0.00019998	0.291325	0.85151	0.9955	0.9999
GO_PROTEIN_COMPLEX_SUBUNIT_ORGANIZATION	0.014149	9.999e-05	0.00019998	0.140985	0.9832
GO_PROTEIN_LOCALIZATION_TO_ENDOPLASMIC_RETICULUM	9.999e-05	0.047095	0.087791	0.59979	1
GO_PROTEIN_LOCALIZATION_TO_MEMBRANE	9.999e-05	0.0547945	0.038196	0.17963	1
GO_PROTEIN_TARGETING	9.999e-05	0.0248475	0.027797	0.252925	1
GO_PROTEIN_TARGETING_TO_MEMBRANE	9.999e-05	0.0376465	0.088091	0.66758	1
GO_PURINE_CONTAINING_COMPOUND_METABOLIC_PROCESS	9.999e-05	9.999e-05	9.999e-05	0.0181982	1
GO_RAC_PROTEIN_SIGNAL_TRANSDUCTION	0.9964	0.462355	0.058094	0.058194	0.0016498
GO_REGULATION_OF_ACTIN_NUCLEATION	0.9981	0.70813	0.12589	0.0747925	0.00144985
GO_REGULATION_OF_CARDIAC_CONDUCTION	0.00229975	0.000449955	0.021198	0.82692	0.9978
GO_REGULATION_OF_CELLULAR_COMPONENT_BIOGENESIS	0.99835	0.88306	0.30677	0.075243	0.00174985
GO_REGULATION_OF_CELLULAR_PH	0.9986	0.58659	0.10509	0.086241	0.0011999
GO_REGULATION_OF_DNA_DEPENDENT_DNA_REPLICATION	0.9983	0.96855	0.47865	0.14769	0.00219975
GO_REGULATION_OF_IMMUNE_RESPONSE	0.9985	0.752375	0.055094	0.00224975	0.0015998
GO_REGULATION_OF_LYMPHOCYTE_MEDIATED_IMMUNITY	0.86251	0.070543	0.0028997	0.00279975	0.13284
GO_REGULATION_OF_MICROTUBULE_BASED_MOVEMENT	0.9968	NA	0.038096	0.056594	0.00329965
GO_REGULATION_OF_OXIDATIVE_STRESS_INDUCED_INTRINSIC_APOPTOTIC_SIGNALING_PATHWAY	0.76927	0.0256975	0.0010999	0.00359965	0.23083
GO_REGULATION_OF_PH	0.99905	0.461	0.040996	0.0437455	0.0010499
GO_REGULATION_OF_POTASSIUM_ION_TRANSMEMBRANE_TRANSPORTER_ACTIVITY	0.79767	0.86446	0.18958	0.0030497	0.20243
GO_REGULATION_OF_PROTEIN_PHOSPHATASE_TYPE_2A_ACTIVITY	0.25987	0.000849935	0.0030997	0.19898	0.74023
GO_REGULATION_OF_PROTEIN_POLYMERIZATION	0.99925	0.92731	0.16438	0.0081992	0.000849915
GO_REGULATION_OF_TELOMERASE_RNA_LOCALIZATION_TO_CAJAL_BODY	0.000249975	0.00119987	0.00089991	0.270625	0.99985
GO_RIBONUCLEOPROTEIN_COMPLEX_BIOGENESIS	9.999e-05	0.350315	0.64854	0.86746	1
GO_RIBOSOME_BIOGENESIS	9.999e-05	0.11629	0.26027	0.71008	1
GO_RNA_CATABOLIC_PROCESS	9.999e-05	0.00869915	0.074293	0.86911	1
GO_RNA_PROCESSING	9.999e-05	0.92906	0.88201	0.46075	1
GO_RRNA_METABOLIC_PROCESS	9.999e-05	0.50285	0.50225	0.4531	1
GO_SINGLE_ORGANISM_CATABOLIC_PROCESS	0.50585	0.00019998	0.00079992	0.18188	0.4958
GO_SMALL_MOLECULE_CATABOLIC_PROCESS	0.90421	0.00094991	0.00079992	0.046145	0.086141
GO_SMALL_MOLECULE_METABOLIC_PROCESS	0.12534	9.999e-05	9.999e-05	0.067093	0.87016
GO_SPERM_EGG_RECOGNITION	0.000249975	0.00449955	0.0073993	NA	0.99985
GO_STRIATUM_DEVELOPMENT	0.9984	0.83072	0.035996	0.0084492	0.0016998
GO_TRANSLATIONAL_ELONGATION	9.999e-05	9.999e-05	0.00019998	0.86171	1
GO_TRANSLATIONAL_INITIATION	9.999e-05	0.0287975	0.038196	0.57609	1
GO_TRANSLATIONAL_TERMINATION	9.999e-05	9.999e-05	9.999e-05	0.87501	1
GO_TRANSMEMBRANE_RECEPTOR_PROTEIN_TYROSINE_KINASE_SIGNALING_PATHWAY	0.99435	0.39106	0.022498	0.00169985	0.00574945
GO_TRIGLYCERIDE_CATABOLIC_PROCESS	0.043546	0.00039996	0.0035996	0.354465	0.956705
GO_TRIPARTITE_REGIONAL_SUBDIVISION	0.99885	NA	0.0025997	0.0030497	0.0012999
GO_TRIVALENT_INORGANIC_CATION_TRANSPORT	0.99835	0.156685	0.00079992	0.00149986	0.0017498
GO_VIRAL_LIFE_CYCLE	0.000149985	0.0554945	0.021998	0.11284	0.99995
